# Supplementary material for: Alkyne Two-Phase Strategy: Rapid Generation of TK-285-Derived PROTACs as BRD4 Degraders
Source: J Med Chem. 2026 Mar 19;69(7):8388–416. doi: 10.1021/acs.jmedchem.5c03771 (PMC13071873; doi:10.1021/acs.jmedchem.5c03771)
Supplement: Supplementary file 2 [file jm5c03771_si_002.pdb]

CRYST1  115.571  115.571  596.315  90.00  90.00 120.00 P 65 2 2     12
HETATM    1  N   RN3   502      -4.641  -5.716  16.307  1.00  0.00           N  
HETATM    2  N   RN3   502      -5.799  -5.706  15.641  1.00  0.00           N  
HETATM    3  N   RN3   502      -6.272  -7.005  15.668  1.00  0.00           N  
HETATM    4  CAA RN3   502       3.174 -13.996  15.254  1.00  0.00           C  
HETATM    5  CAB RN3   502       3.637 -12.996  14.384  1.00  0.00           C  
HETATM    6  CAC RN3   502       3.751 -15.284  15.183  1.00  0.00           C  
HETATM    7  CAD RN3   502       4.653 -13.250  13.449  1.00  0.00           C  
HETATM    8  CAE RN3   502       4.759 -15.531  14.246  1.00  0.00           C  
HETATM    9  CAF RN3   502       5.213 -14.531  13.375  1.00  0.00           C  
HETATM   10  CAG RN3   502       2.146 -13.624  16.279  1.00  0.00           C  
HETATM   11  CAH RN3   502       0.931 -12.938  15.830  1.00  0.00           C  
HETATM   12  CAI RN3   502       0.025 -12.443  16.702  1.00  0.00           C  
HETATM   13  CAK RN3   502      -1.258 -11.792  16.376  1.00  0.00           C  
HETATM   14  CAL RN3   502      -3.040 -10.315  17.086  1.00  0.00           C  
HETATM   15  CAM RN3   502      -3.727 -10.545  15.886  1.00  0.00           C  
HETATM   16  CAN RN3   502      -1.823 -10.942  17.325  1.00  0.00           C  
HETATM   17  CAO RN3   502      -3.150 -11.380  14.926  1.00  0.00           C  
HETATM   18  CAP RN3   502      -1.924 -12.000  15.163  1.00  0.00           C  
HETATM   19  CAQ RN3   502       3.265 -16.473  16.027  1.00  0.00           C  
HETATM   20  CAT RN3   502       6.838 -15.993  12.310  1.00  0.00           C  
HETATM   21  CAU RN3   502       4.799 -10.930  12.666  1.00  0.00           C  
HETATM   22  CAZ RN3   502       3.824 -16.621  17.467  1.00  0.00           C  
HETATM   23  C   RN3   502      -5.421  -7.761  16.343  1.00  0.00           C  
HETATM   24  C   RN3   502      -5.687  -9.241  16.542  1.00  0.00           C  
HETATM   25  C   RN3   502      -4.373  -6.968  16.798  1.00  0.00           C  
HETATM   26  OAJ RN3   502       2.256 -13.992  17.450  1.00  0.00           O  
HETATM   27  OAR RN3   502       6.210 -14.723  12.432  1.00  0.00           O  
HETATM   28  OAS RN3   502       5.195 -12.298  12.600  1.00  0.00           O  
HETATM   29  CBB RN3   502       5.358 -15.242  18.903  1.00  0.00           C  
HETATM   30  CBD RN3   502       4.339 -15.177  20.038  1.00  0.00           C  
HETATM   31  NBA RN3   502       5.062 -15.895  17.766  1.00  0.00           N  
HETATM   32  OBC RN3   502       6.448 -14.701  19.058  1.00  0.00           O  
HETATM   33  O1  RN3   502      -4.964 -10.008  15.575  1.00  0.00           O  
HETATM   34  N2  RN3   502      -2.280  -2.164  14.081  1.00  0.00           N  
HETATM   35  O3  RN3   502      -1.696   0.524   8.992  1.00  0.00           O  
HETATM   36  C4  RN3   502      -3.594  -1.338  16.992  1.00  0.00           C  
HETATM   37  O4  RN3   502      -5.450   2.535   7.629  1.00  0.00           O  
HETATM   38  N5  RN3   502      -3.025  -1.945   9.819  1.00  0.00           N  
HETATM   39  O5  RN3   502      -2.735  -3.770   8.411  1.00  0.00           O  
HETATM   40  N6  RN3   502      -3.667   1.399   8.386  1.00  0.00           N  
HETATM   41  O6  RN3   502      -3.117  -0.568  11.690  1.00  0.00           O  
HETATM   42  C24 RN3   502      -4.233  -3.749  17.764  1.00  0.00           C  
HETATM   43  C25 RN3   502      -3.389  -2.481  18.020  1.00  0.00           C  
HETATM   44  C26 RN3   502      -2.343  -0.918  16.179  1.00  0.00           C  
HETATM   45  C27 RN3   502      -1.755  -2.035  15.313  1.00  0.00           C  
HETATM   46  C28 RN3   502      -2.039  -3.156  13.112  1.00  0.00           C  
HETATM   47  C29 RN3   502      -1.544  -4.439  13.411  1.00  0.00           C  
HETATM   48  C30 RN3   502      -1.384  -5.396  12.401  1.00  0.00           C  
HETATM   49  C31 RN3   502      -1.725  -5.094  11.080  1.00  0.00           C  
HETATM   50  C32 RN3   502      -2.217  -3.821  10.794  1.00  0.00           C  
HETATM   51  C33 RN3   502      -2.679  -3.225   9.515  1.00  0.00           C  
HETATM   52  C34 RN3   502      -3.620  -1.023   8.819  1.00  0.00           C  
HETATM   53  C35 RN3   502      -5.136  -0.821   8.993  1.00  0.00           C  
HETATM   54  C36 RN3   502      -5.714   0.129   7.938  1.00  0.00           C  
HETATM   55  C37 RN3   502      -4.954   1.470   7.978  1.00  0.00           C  
HETATM   56  C38 RN3   502      -2.889   0.357   8.754  1.00  0.00           C  
HETATM   57  C39 RN3   502      -2.362  -2.880  11.778  1.00  0.00           C  
HETATM   58  C40 RN3   502      -2.877  -1.643  11.140  1.00  0.00           C  
HETATM   59 C241 RN3   502      -3.872  -4.490  16.461  1.00  0.00           C  
HETATM   60 O271 RN3   502      -0.845  -2.725  15.761  1.00  0.00           O  
HETATM   61 HAU2 RN3   502       3.552 -10.684  11.810  1.00  0.00           C  
HETATM   62  HN2 RN3   502      -2.867  -1.406  13.762  1.00  0.00           H  
HETATM   63  HN6 RN3   502      -3.178   2.282   8.374  1.00  0.00           H  
HETATM   64 HNBA RN3   502       5.783 -15.930  17.060  1.00  0.00           H  
HETATM   65 HAQ1 RN3   502       3.481 -17.392  15.481  1.00  0.00           H  
HETATM   66 HAQ2 RN3   502       2.175 -16.472  16.062  1.00  0.00           H  
HETATM   67 HAT1 RN3   502       7.563 -15.958  11.496  1.00  0.00           H  
HETATM   68 HAT2 RN3   502       7.383 -16.251  13.217  1.00  0.00           H  
HETATM   69 HAT3 RN3   502       6.120 -16.782  12.080  1.00  0.00           H  
HETATM   70 HAU1 RN3   502       5.623 -10.343  12.259  1.00  0.00           H  
HETATM   71 HAU2 RN3   502       4.673 -10.575  13.689  1.00  0.00           H  
HETATM   72 HAZ1 RN3   502       4.073 -17.673  17.615  1.00  0.00           H  
HETATM   73 HAZ2 RN3   502       3.018 -16.479  18.189  1.00  0.00           H  
HETATM   74 HBD1 RN3   502       4.771 -14.699  20.918  1.00  0.00           H  
HETATM   75 HBD2 RN3   502       3.462 -14.603  19.740  1.00  0.00           H  
HETATM   76 HBD3 RN3   502       4.029 -16.181  20.319  1.00  0.00           H  
HETATM   77 HC29 RN3   502      -1.304  -4.722  14.423  1.00  0.00           H  
HETATM   78 HC30 RN3   502      -1.010  -6.378  12.648  1.00  0.00           H  
HETATM   79 HC31 RN3   502      -1.608  -5.842  10.310  1.00  0.00           H  
HETATM   80 HC34 RN3   502      -3.454  -1.458   7.831  1.00  0.00           H  
HETATM   81 HCAB RN3   502       3.213 -12.005  14.456  1.00  0.00           H  
HETATM   82 HCAE RN3   502       5.182 -16.523  14.196  1.00  0.00           H  
HETATM   83 HCAH RN3   502       0.786 -12.851  14.763  1.00  0.00           H  
HETATM   84 HCAI RN3   502       0.217 -12.541  17.763  1.00  0.00           H  
HETATM   85 HCAL RN3   502      -3.430  -9.662  17.851  1.00  0.00           H  
HETATM   86 HCAN RN3   502      -1.321 -10.767  18.263  1.00  0.00           H  
HETATM   87 HCAO RN3   502      -3.665 -11.561  13.994  1.00  0.00           H  
HETATM   88 HCAP RN3   502      -1.510 -12.652  14.410  1.00  0.00           H  
HETATM   89 HU21 RN3   502       3.314  -9.621  11.774  1.00  0.00           H  
HETATM   90 HU22 RN3   502       3.711 -11.019  10.785  1.00  0.00           H  
HETATM   91 HU23 RN3   502       2.684 -11.213  12.203  1.00  0.00           H  
HETATM   92 1HXT RN3   502      -6.739  -9.457  16.349  1.00  0.00           H  
HETATM   93 2HXT RN3   502      -5.539  -9.560  17.573  1.00  0.00           H  
HETATM   94  HXT RN3   502      -3.489  -7.172  17.385  1.00  0.00           H  
HETATM   95 H241 RN3   502      -5.292  -3.482  17.757  1.00  0.00           H  
HETATM   96 H242 RN3   502      -4.100  -4.427  18.609  1.00  0.00           H  
HETATM   97 H251 RN3   502      -3.643  -2.104  19.012  1.00  0.00           H  
HETATM   98 H252 RN3   502      -2.335  -2.753  18.096  1.00  0.00           H  
HETATM   99 H261 RN3   502      -1.571  -0.540  16.851  1.00  0.00           H  
HETATM  100 H262 RN3   502      -2.593  -0.084  15.524  1.00  0.00           H  
HETATM  101 H351 RN3   502      -5.339  -0.439   9.990  1.00  0.00           H  
HETATM  102 H352 RN3   502      -5.642  -1.780   8.949  1.00  0.00           H  
HETATM  103 H361 RN3   502      -6.775   0.308   8.112  1.00  0.00           H  
HETATM  104 H362 RN3   502      -5.621  -0.295   6.937  1.00  0.00           H  
HETATM  105 H411 RN3   502      -2.816  -4.742  16.428  1.00  0.00           H  
HETATM  106 H412 RN3   502      -4.046  -3.857  15.593  1.00  0.00           H  
HETATM  107 H4_1 RN3   502      -3.945  -0.458  17.532  1.00  0.00           H  
HETATM  108 H4_2 RN3   502      -4.414  -1.575  16.314  1.00  0.00           H  
ATOM    109  N   PRO A  44     -22.753   7.513  -2.032  1.00194.95           N  
ANISOU  109  N   PRO A  44    21214  24877  27982   2107   2269   3062       N  
ATOM    110  CA  PRO A  44     -22.558   8.825  -2.651  1.00204.88           C  
ANISOU  110  CA  PRO A  44    22479  26053  29313   2154   2271   3164       C  
ATOM    111  C   PRO A  44     -22.187   9.864  -1.559  1.00221.44           C  
ANISOU  111  C   PRO A  44    24843  27895  31401   2118   2407   3104       C  
ATOM    112  O   PRO A  44     -21.162   9.698  -0.898  1.00223.21           O  
ANISOU  112  O   PRO A  44    25233  28082  31497   1969   2343   3026       O  
ATOM    113  CB  PRO A  44     -23.853   9.118  -3.437  1.00192.79           C  
ANISOU  113  CB  PRO A  44    20743  24562  27946   2332   2346   3291       C  
ATOM    114  CG  PRO A  44     -24.915   8.422  -2.604  1.00177.69           C  
ANISOU  114  CG  PRO A  44    18790  22669  26057   2376   2458   3224       C  
ATOM    115  CD  PRO A  44     -24.172   7.182  -2.113  1.00171.98           C  
ANISOU  115  CD  PRO A  44    18229  21935  25180   2227   2427   3069       C  
ATOM    116  H   PRO A  44     -22.189   6.818  -2.503  1.00194.95           H  
ATOM    117  HA  PRO A  44     -21.698   8.802  -3.322  1.00204.88           H  
ATOM    118  HB2 PRO A  44     -24.070  10.178  -3.579  1.00192.79           H  
ATOM    119  HB3 PRO A  44     -23.782   8.697  -4.442  1.00192.79           H  
ATOM    120  HG2 PRO A  44     -25.245   9.036  -1.763  1.00177.69           H  
ATOM    121  HG3 PRO A  44     -25.799   8.169  -3.191  1.00177.69           H  
ATOM    122  HD2 PRO A  44     -24.517   6.883  -1.122  1.00171.98           H  
ATOM    123  HD3 PRO A  44     -24.325   6.343  -2.791  1.00171.98           H  
ATOM    124  N   ASN A  45     -22.996  10.925  -1.361  1.00236.13           N  
ANISOU  124  N   ASN A  45    26737  29586  33394   2254   2595   3143       N  
ATOM    125  CA  ASN A  45     -22.769  12.060  -0.450  1.00246.15           C  
ANISOU  125  CA  ASN A  45    28273  30586  34668   2234   2761   3081       C  
ATOM    126  C   ASN A  45     -21.660  13.003  -0.972  1.00252.56           C  
ANISOU  126  C   ASN A  45    29205  31321  35435   2142   2685   3118       C  
ATOM    127  O   ASN A  45     -21.241  12.889  -2.125  1.00258.99           O  
ANISOU  127  O   ASN A  45    29871  32288  36245   2129   2520   3215       O  
ATOM    128  CB  ASN A  45     -22.539  11.620   1.028  1.00  0.00           C  
ATOM    129  CG  ASN A  45     -23.640  10.708   1.579  1.00  0.00           C  
ATOM    130  ND2 ASN A  45     -23.349   9.412   1.717  1.00  0.00           N  
ATOM    131  OD1 ASN A  45     -24.737  11.169   1.883  1.00  0.00           O  
ATOM    132  H   ASN A  45     -23.825  11.000  -1.931  1.00236.13           H  
ATOM    133  HA  ASN A  45     -23.679  12.661  -0.476  1.00246.15           H  
ATOM    134  HB2 ASN A  45     -21.569  11.137   1.151  1.00  0.00           H  
ATOM    135  HB3 ASN A  45     -22.509  12.495   1.679  1.00  0.00           H  
ATOM    136 HD21 ASN A  45     -22.444   9.061   1.436  1.00  0.00           H  
ATOM    137 HD22 ASN A  45     -24.041   8.774   2.080  1.00  0.00           H  
ATOM    138  N   ILE A  46     -21.243  13.951  -0.120  1.00251.65           N  
ANISOU  138  N   ILE A  46    29364  30971  35281   2068   2810   3038       N  
ATOM    139  CA  ILE A  46     -20.247  14.986  -0.413  1.00241.64           C  
ANISOU  139  CA  ILE A  46    28245  29607  33962   1958   2759   3060       C  
ATOM    140  C   ILE A  46     -18.963  14.684   0.397  1.00237.92           C  
ANISOU  140  C   ILE A  46    27963  29145  33290   1722   2682   2919       C  
ATOM    141  O   ILE A  46     -19.038  14.011   1.425  1.00246.43           O  
ANISOU  141  O   ILE A  46    29073  30278  34282   1663   2685   2810       O  
ATOM    142  CB  ILE A  46     -20.807  16.392  -0.012  1.00232.80           C  
ANISOU  142  CB  ILE A  46    27302  28194  32958   2053   2970   3095       C  
ATOM    143  CG1 ILE A  46     -22.155  16.692  -0.720  1.00238.02           C  
ANISOU  143  CG1 ILE A  46    27797  28827  33811   2308   3110   3194       C  
ATOM    144  CG2 ILE A  46     -19.823  17.555  -0.275  1.00220.80           C  
ANISOU  144  CG2 ILE A  46    25820  26629  31446   2008   2892   3198       C  
ATOM    145  CD1 ILE A  46     -22.889  17.931  -0.184  1.00243.02           C  
ANISOU  145  CD1 ILE A  46    28605  29159  34571   2436   3347   3227       C  
ATOM    146  H   ILE A  46     -21.628  13.977   0.813  1.00251.65           H  
ATOM    147  HA  ILE A  46     -19.993  14.991  -1.475  1.00241.64           H  
ATOM    148  HB  ILE A  46     -21.003  16.374   1.061  1.00232.80           H  
ATOM    149 HG12 ILE A  46     -21.982  16.809  -1.791  1.00238.02           H  
ATOM    150 HG13 ILE A  46     -22.841  15.851  -0.626  1.00238.02           H  
ATOM    151 HG21 ILE A  46     -20.277  18.525  -0.072  1.00220.80           H  
ATOM    152 HG22 ILE A  46     -18.946  17.505   0.367  1.00220.80           H  
ATOM    153 HG23 ILE A  46     -19.486  17.564  -1.312  1.00220.80           H  
ATOM    154 HD11 ILE A  46     -23.969  17.793  -0.228  1.00243.02           H  
ATOM    155 HD12 ILE A  46     -22.628  18.140   0.854  1.00243.02           H  
ATOM    156 HD13 ILE A  46     -22.647  18.816  -0.774  1.00243.02           H  
ATOM    157  N   ILE A  47     -17.806  15.174  -0.079  1.00218.41           N  
ANISOU  157  N   ILE A  47    25616  26629  30741   1581   2609   2928       N  
ATOM    158  CA  ILE A  47     -16.506  15.041   0.586  1.00202.75           C  
ANISOU  158  CA  ILE A  47    23775  24701  28560   1346   2501   2821       C  
ATOM    159  C   ILE A  47     -16.065  16.382   1.216  1.00204.97           C  
ANISOU  159  C   ILE A  47    24347  24744  28788   1212   2603   2773       C  
ATOM    160  O   ILE A  47     -16.284  17.439   0.620  1.00221.62           O  
ANISOU  160  O   ILE A  47    26494  26719  30994   1270   2663   2862       O  
ATOM    161  CB  ILE A  47     -15.419  14.549  -0.420  1.00186.77           C  
ANISOU  161  CB  ILE A  47    21559  22948  26456   1269   2252   2885       C  
ATOM    162  CG1 ILE A  47     -14.064  14.237   0.265  1.00188.39           C  
ANISOU  162  CG1 ILE A  47    21900  23222  26458   1030   2139   2792       C  
ATOM    163  CG2 ILE A  47     -15.221  15.482  -1.637  1.00190.98           C  
ANISOU  163  CG2 ILE A  47    21994  23487  27083   1330   2202   3030       C  
ATOM    164  CD1 ILE A  47     -13.087  13.440  -0.613  1.00196.72           C  
ANISOU  164  CD1 ILE A  47    22766  24546  27431    963   1908   2850       C  
ATOM    165  H   ILE A  47     -17.810  15.722  -0.927  1.00218.41           H  
ATOM    166  HA  ILE A  47     -16.575  14.295   1.377  1.00202.75           H  
ATOM    167  HB  ILE A  47     -15.791  13.602  -0.814  1.00186.77           H  
ATOM    168 HG12 ILE A  47     -13.573  15.162   0.570  1.00188.39           H  
ATOM    169 HG13 ILE A  47     -14.239  13.672   1.181  1.00188.39           H  
ATOM    170 HG21 ILE A  47     -14.598  15.014  -2.398  1.00190.98           H  
ATOM    171 HG22 ILE A  47     -16.168  15.724  -2.120  1.00190.98           H  
ATOM    172 HG23 ILE A  47     -14.741  16.420  -1.358  1.00190.98           H  
ATOM    173 HD11 ILE A  47     -12.216  13.131  -0.037  1.00196.72           H  
ATOM    174 HD12 ILE A  47     -13.555  12.544  -1.022  1.00196.72           H  
ATOM    175 HD13 ILE A  47     -12.718  14.036  -1.447  1.00196.72           H  
ATOM    176  N   ASN A  48     -15.428  16.307   2.398  1.00186.81           N  
ANISOU  176  N   ASN A  48    22260  22390  26329   1025   2627   2632       N  
ATOM    177  CA  ASN A  48     -14.831  17.455   3.098  1.00187.72           C  
ANISOU  177  CA  ASN A  48    22670  22303  26353    844   2707   2565       C  
ATOM    178  C   ASN A  48     -13.513  17.103   3.830  1.00200.01           C  
ANISOU  178  C   ASN A  48    24321  23994  27681    582   2565   2468       C  
ATOM    179  O   ASN A  48     -12.999  17.945   4.566  1.00215.26           O  
ANISOU  179  O   ASN A  48    26523  25773  29495    399   2648   2365       O  
ATOM    180  CB  ASN A  48     -15.880  18.157   4.010  1.00190.67           C  
ANISOU  180  CB  ASN A  48    23285  22377  26786    900   2979   2477       C  
ATOM    181  CG  ASN A  48     -16.300  17.405   5.285  1.00191.88           C  
ANISOU  181  CG  ASN A  48    23495  22555  26856    869   3039   2347       C  
ATOM    182  ND2 ASN A  48     -17.028  18.086   6.172  1.00200.03           N  
ANISOU  182  ND2 ASN A  48    24808  23345  27848    804   3244   2228       N  
ATOM    183  OD1 ASN A  48     -15.986  16.232   5.473  1.00184.81           O  
ANISOU  183  OD1 ASN A  48    22404  21888  25927    896   2907   2353       O  
ATOM    184  H   ASN A  48     -15.349  15.413   2.862  1.00186.81           H  
ATOM    185  HA  ASN A  48     -14.505  18.191   2.361  1.00187.72           H  
ATOM    186  HB2 ASN A  48     -15.482  19.126   4.317  1.00190.67           H  
ATOM    187  HB3 ASN A  48     -16.780  18.376   3.434  1.00190.67           H  
ATOM    188 HD21 ASN A  48     -17.276  19.049   6.002  1.00200.03           H  
ATOM    189 HD22 ASN A  48     -17.348  17.637   7.022  1.00200.03           H  
ATOM    190  N   PHE A  49     -13.004  15.873   3.634  1.00198.59           N  
ANISOU  190  N   PHE A  49    23921  24101  27432    559   2354   2503       N  
ATOM    191  CA  PHE A  49     -11.856  15.285   4.335  1.00201.24           C  
ANISOU  191  CA  PHE A  49    24311  24594  27559    350   2221   2420       C  
ATOM    192  C   PHE A  49     -10.479  15.954   4.126  1.00201.16           C  
ANISOU  192  C   PHE A  49    24387  24630  27413    124   2106   2431       C  
ATOM    193  O   PHE A  49      -9.635  15.831   5.013  1.00209.32           O  
ANISOU  193  O   PHE A  49    25565  25704  28263    -90   2061   2343       O  
ATOM    194  CB  PHE A  49     -11.859  13.754   4.068  1.00193.99           C  
ANISOU  194  CB  PHE A  49    23128  23955  26626    429   2052   2458       C  
ATOM    195  CG  PHE A  49     -10.542  12.999   4.181  1.00186.77           C  
ANISOU  195  CG  PHE A  49    22204  23250  25511    240   1870   2423       C  
ATOM    196  CD1 PHE A  49      -9.968  12.730   5.443  1.00187.12           C  
ANISOU  196  CD1 PHE A  49    22438  23260  25397     81   1902   2310       C  
ATOM    197  CD2 PHE A  49      -9.806  12.686   3.019  1.00176.98           C  
ANISOU  197  CD2 PHE A  49    20759  22248  24236    224   1671   2508       C  
ATOM    198  CE1 PHE A  49      -8.737  12.091   5.524  1.00186.05           C  
ANISOU  198  CE1 PHE A  49    22281  23334  25077    -86   1730   2294       C  
ATOM    199  CE2 PHE A  49      -8.582  12.045   3.123  1.00178.60           C  
ANISOU  199  CE2 PHE A  49    20941  22656  24263     67   1509   2487       C  
ATOM    200  CZ  PHE A  49      -8.052  11.741   4.370  1.00182.47           C  
ANISOU  200  CZ  PHE A  49    21612  23117  24599    -85   1535   2385       C  
ATOM    201  H   PHE A  49     -13.480  15.254   2.996  1.00198.59           H  
ATOM    202  HA  PHE A  49     -12.058  15.408   5.401  1.00201.24           H  
ATOM    203  HB2 PHE A  49     -12.565  13.285   4.755  1.00193.99           H  
ATOM    204  HB3 PHE A  49     -12.258  13.558   3.071  1.00193.99           H  
ATOM    205  HD1 PHE A  49     -10.478  13.026   6.347  1.00187.12           H  
ATOM    206  HD2 PHE A  49     -10.189  12.937   2.041  1.00176.98           H  
ATOM    207  HE1 PHE A  49      -8.302  11.872   6.485  1.00186.05           H  
ATOM    208  HE2 PHE A  49      -8.041  11.794   2.225  1.00178.60           H  
ATOM    209  HZ  PHE A  49      -7.093  11.251   4.447  1.00182.47           H  
ATOM    210  N   ASP A  50     -10.274  16.611   2.970  1.00190.05           N  
ANISOU  210  N   ASP A  50    22898  23224  26089    160   2061   2540       N  
ATOM    211  CA  ASP A  50      -8.984  17.060   2.426  1.00199.41           C  
ANISOU  211  CA  ASP A  50    24092  24516  27159    -35   1918   2579       C  
ATOM    212  C   ASP A  50      -8.228  15.857   1.830  1.00200.58           C  
ANISOU  212  C   ASP A  50    23979  25001  27229    -48   1686   2629       C  
ATOM    213  O   ASP A  50      -7.600  15.084   2.554  1.00216.00           O  
ANISOU  213  O   ASP A  50    25934  27102  29034   -160   1597   2563       O  
ATOM    214  CB  ASP A  50      -8.108  17.931   3.377  1.00202.81           C  
ANISOU  214  CB  ASP A  50    24812  24837  27411   -309   1962   2468       C  
ATOM    215  CG  ASP A  50      -6.774  18.462   2.809  1.00207.41           C  
ANISOU  215  CG  ASP A  50    25386  25562  27860   -530   1805   2509       C  
ATOM    216  OD1 ASP A  50      -6.630  18.560   1.569  1.00211.38           O  
ANISOU  216  OD1 ASP A  50    25742  26130  28445   -467   1731   2624       O  
ATOM    217  OD2 ASP A  50      -5.935  18.865   3.643  1.00206.90           O1-
ANISOU  217  OD2 ASP A  50    25456  25556  27601   -775   1752   2429       O1-
ATOM    218  H   ASP A  50     -11.054  16.696   2.336  1.00190.05           H  
ATOM    219  HA  ASP A  50      -9.268  17.712   1.598  1.00199.41           H  
ATOM    220  HB2 ASP A  50      -8.697  18.787   3.707  1.00202.81           H  
ATOM    221  HB3 ASP A  50      -7.878  17.380   4.287  1.00202.81           H  
ATOM    222  N   THR A  51      -8.314  15.757   0.497  1.00187.47           N  
ANISOU  222  N   THR A  51    22100  23464  25665     67   1592   2750       N  
ATOM    223  CA  THR A  51      -7.778  14.694  -0.348  1.00187.19           C  
ANISOU  223  CA  THR A  51    21802  23735  25588     99   1396   2804       C  
ATOM    224  C   THR A  51      -6.228  14.616  -0.439  1.00179.28           C  
ANISOU  224  C   THR A  51    20787  22924  24407   -122   1232   2807       C  
ATOM    225  O   THR A  51      -5.713  13.627  -0.963  1.00170.82           O  
ANISOU  225  O   THR A  51    19502  22111  23291    -98   1073   2851       O  
ATOM    226  CB  THR A  51      -8.432  14.811  -1.759  1.00199.02           C  
ANISOU  226  CB  THR A  51    23085  25292  27244    285   1364   2930       C  
ATOM    227  CG2 THR A  51      -8.173  16.159  -2.460  1.00198.71           C  
ANISOU  227  CG2 THR A  51    23144  25086  27272    253   1431   3002       C  
ATOM    228  OG1 THR A  51      -8.029  13.794  -2.652  1.00215.74           O  
ANISOU  228  OG1 THR A  51    24973  27698  29298    276   1173   2983       O  
ATOM    229  H   THR A  51      -8.829  16.471   0.002  1.00187.47           H  
ATOM    230  HA  THR A  51      -8.104  13.757   0.102  1.00187.19           H  
ATOM    231  HB  THR A  51      -9.511  14.694  -1.641  1.00199.02           H  
ATOM    232  HG1 THR A  51      -8.297  12.947  -2.286  1.00215.74           H  
ATOM    233 HG21 THR A  51      -8.628  16.178  -3.451  1.00198.71           H  
ATOM    234 HG22 THR A  51      -8.603  16.989  -1.899  1.00198.71           H  
ATOM    235 HG23 THR A  51      -7.109  16.362  -2.578  1.00198.71           H  
ATOM    236  N   SER A  52      -5.504  15.620   0.091  1.00171.91           N  
ANISOU  236  N   SER A  52    20073  21879  23367   -338   1270   2761       N  
ATOM    237  CA  SER A  52      -4.036  15.650   0.127  1.00179.62           C  
ANISOU  237  CA  SER A  52    21030  23050  24167   -565   1116   2770       C  
ATOM    238  C   SER A  52      -3.407  14.807   1.260  1.00194.33           C  
ANISOU  238  C   SER A  52    22930  25056  25851   -701   1040   2686       C  
ATOM    239  O   SER A  52      -2.241  14.428   1.132  1.00200.91           O  
ANISOU  239  O   SER A  52    23689  26111  26535   -862    888   2706       O  
ATOM    240  CB  SER A  52      -3.557  17.121   0.149  1.00194.34           C  
ANISOU  240  CB  SER A  52    23114  24740  25988   -761   1184   2766       C  
ATOM    241  OG  SER A  52      -3.640  17.722   1.427  1.00208.02           O  
ANISOU  241  OG  SER A  52    25132  26263  27644   -896   1319   2648       O  
ATOM    242  H   SER A  52      -5.978  16.408   0.515  1.00171.91           H  
ATOM    243  HA  SER A  52      -3.679  15.220  -0.810  1.00179.62           H  
ATOM    244  HB2 SER A  52      -2.515  17.169  -0.169  1.00194.34           H  
ATOM    245  HB3 SER A  52      -4.123  17.723  -0.563  1.00194.34           H  
ATOM    246  HG  SER A  52      -4.548  18.003   1.588  1.00208.02           H  
ATOM    247  N   LEU A  53      -4.167  14.529   2.335  1.00193.39           N  
ANISOU  247  N   LEU A  53    22915  24825  25739   -638   1141   2600       N  
ATOM    248  CA  LEU A  53      -3.698  13.829   3.538  1.00180.62           C  
ANISOU  248  CA  LEU A  53    21360  23318  23947   -770   1083   2523       C  
ATOM    249  C   LEU A  53      -3.215  12.367   3.367  1.00176.01           C  
ANISOU  249  C   LEU A  53    20526  23025  23324   -674    917   2568       C  
ATOM    250  O   LEU A  53      -2.222  12.031   4.014  1.00175.53           O  
ANISOU  250  O   LEU A  53    20439  23162  23090   -824    788   2562       O  
ATOM    251  CB  LEU A  53      -4.769  13.918   4.653  1.00178.10           C  
ANISOU  251  CB  LEU A  53    21250  22768  23650   -736   1262   2417       C  
ATOM    252  CG  LEU A  53      -4.874  15.298   5.337  1.00185.27           C  
ANISOU  252  CG  LEU A  53    22475  23442  24477   -944   1400   2327       C  
ATOM    253  CD1 LEU A  53      -6.132  15.374   6.228  1.00189.97           C  
ANISOU  253  CD1 LEU A  53    23253  23762  25167   -835   1620   2241       C  
ATOM    254  CD2 LEU A  53      -3.588  15.661   6.114  1.00192.08           C  
ANISOU  254  CD2 LEU A  53    23435  24453  25092  -1224   1293   2272       C  
ATOM    255  H   LEU A  53      -5.118  14.871   2.365  1.00193.39           H  
ATOM    256  HA  LEU A  53      -2.818  14.381   3.872  1.00180.62           H  
ATOM    257  HB2 LEU A  53      -5.738  13.645   4.234  1.00178.10           H  
ATOM    258  HB3 LEU A  53      -4.567  13.178   5.428  1.00178.10           H  
ATOM    259  HG  LEU A  53      -5.007  16.042   4.550  1.00185.27           H  
ATOM    260 HD11 LEU A  53      -5.895  15.348   7.292  1.00189.97           H  
ATOM    261 HD12 LEU A  53      -6.682  16.297   6.041  1.00189.97           H  
ATOM    262 HD13 LEU A  53      -6.821  14.551   6.041  1.00189.97           H  
ATOM    263 HD21 LEU A  53      -3.033  16.440   5.590  1.00192.08           H  
ATOM    264 HD22 LEU A  53      -3.794  16.037   7.116  1.00192.08           H  
ATOM    265 HD23 LEU A  53      -2.921  14.805   6.226  1.00192.08           H  
ATOM    266  N   PRO A  54      -3.849  11.526   2.511  1.00166.94           N  
ANISOU  266  N   PRO A  54    19193  21914  22324   -431    917   2616       N  
ATOM    267  CA  PRO A  54      -3.371  10.147   2.285  1.00162.47           C  
ANISOU  267  CA  PRO A  54    18408  21610  21712   -347    766   2655       C  
ATOM    268  C   PRO A  54      -2.045  10.069   1.512  1.00173.53           C  
ANISOU  268  C   PRO A  54    19643  23262  23029   -433    594   2733       C  
ATOM    269  O   PRO A  54      -1.208   9.241   1.862  1.00177.49           O  
ANISOU  269  O   PRO A  54    20038  23986  23413   -463    464   2747       O  
ATOM    270  CB  PRO A  54      -4.519   9.454   1.527  1.00155.00           C  
ANISOU  270  CB  PRO A  54    17321  20621  20953    -91    821   2688       C  
ATOM    271  CG  PRO A  54      -5.727  10.342   1.742  1.00156.73           C  
ANISOU  271  CG  PRO A  54    17712  20554  21284    -42   1014   2641       C  
ATOM    272  CD  PRO A  54      -5.120  11.731   1.826  1.00158.38           C  
ANISOU  272  CD  PRO A  54    18097  20639  21442   -225   1058   2630       C  
ATOM    273  HA  PRO A  54      -3.253   9.665   3.258  1.00162.47           H  
ATOM    274  HB2 PRO A  54      -4.304   9.394   0.459  1.00155.00           H  
ATOM    275  HB3 PRO A  54      -4.700   8.441   1.888  1.00155.00           H  
ATOM    276  HG2 PRO A  54      -6.487  10.239   0.967  1.00156.73           H  
ATOM    277  HG3 PRO A  54      -6.181  10.091   2.699  1.00156.73           H  
ATOM    278  HD2 PRO A  54      -4.903  12.105   0.829  1.00158.38           H  
ATOM    279  HD3 PRO A  54      -5.794  12.428   2.321  1.00158.38           H  
ATOM    280  N   THR A  55      -1.866  10.943   0.504  1.00177.84           N  
ANISOU  280  N   THR A  55    20161  23780  23631   -468    593   2790       N  
ATOM    281  CA  THR A  55      -0.643  11.033  -0.306  1.00169.23           C  
ANISOU  281  CA  THR A  55    18913  22929  22458   -561    439   2865       C  
ATOM    282  C   THR A  55       0.573  11.581   0.470  1.00157.14           C  
ANISOU  282  C   THR A  55    17475  21511  20721   -822    360   2837       C  
ATOM    283  O   THR A  55       1.704  11.302   0.072  1.00134.96           O  
ANISOU  283  O   THR A  55    14504  18963  17811   -891    212   2893       O  
ATOM    284  CB  THR A  55      -0.847  11.909  -1.573  1.00167.90           C  
ANISOU  284  CB  THR A  55    18722  22682  22390   -559    469   2932       C  
ATOM    285  CG2 THR A  55      -2.077  11.515  -2.395  1.00168.50           C  
ANISOU  285  CG2 THR A  55    18731  22626  22665   -318    562   2961       C  
ATOM    286  OG1 THR A  55      -0.870  13.303  -1.315  1.00171.43           O  
ANISOU  286  OG1 THR A  55    19411  22926  22797   -742    563   2893       O  
ATOM    287  H   THR A  55      -2.595  11.606   0.285  1.00177.84           H  
ATOM    288  HA  THR A  55      -0.390  10.023  -0.632  1.00169.23           H  
ATOM    289  HB  THR A  55       0.019  11.744  -2.217  1.00167.90           H  
ATOM    290  HG1 THR A  55      -1.593  13.504  -0.716  1.00171.43           H  
ATOM    291 HG21 THR A  55      -2.043  11.979  -3.379  1.00168.50           H  
ATOM    292 HG22 THR A  55      -2.099  10.437  -2.555  1.00168.50           H  
ATOM    293 HG23 THR A  55      -3.008  11.807  -1.908  1.00168.50           H  
ATOM    294  N   SER A  56       0.321  12.311   1.571  1.00165.14           N  
ANISOU  294  N   SER A  56    18740  22340  21664   -971    457   2751       N  
ATOM    295  CA  SER A  56       1.347  12.799   2.489  1.00172.00           C  
ANISOU  295  CA  SER A  56    19715  23315  22324  -1245    386   2720       C  
ATOM    296  C   SER A  56       1.940  11.683   3.371  1.00166.87           C  
ANISOU  296  C   SER A  56    18988  22875  21540  -1252    279   2708       C  
ATOM    297  O   SER A  56       3.072  11.839   3.822  1.00162.94           O  
ANISOU  297  O   SER A  56    18479  22570  20860  -1455    165   2720       O  
ATOM    298  CB  SER A  56       0.757  13.926   3.358  1.00181.30           C  
ANISOU  298  CB  SER A  56    21211  24211  23465  -1413    540   2624       C  
ATOM    299  OG  SER A  56       0.552  15.091   2.584  1.00191.44           O  
ANISOU  299  OG  SER A  56    22582  25278  24879  -1392    651   2642       O  
ATOM    300  H   SER A  56      -0.636  12.506   1.828  1.00165.14           H  
ATOM    301  HA  SER A  56       2.172  13.212   1.904  1.00172.00           H  
ATOM    302  HB2 SER A  56      -0.182  13.628   3.823  1.00181.30           H  
ATOM    303  HB3 SER A  56       1.440  14.189   4.167  1.00181.30           H  
ATOM    304  HG  SER A  56      -0.192  14.942   1.993  1.00191.44           H  
ATOM    305  N   HIE A  57       1.180  10.590   3.593  1.00162.32           N  
ANISOU  305  N   HIE A  57    18357  22270  21048  -1039    313   2693       N  
ATOM    306  CA  HIE A  57       1.529   9.414   4.405  1.00152.38           C  
ANISOU  306  CA  HIE A  57    17046  21178  19675  -1023    228   2687       C  
ATOM    307  C   HIE A  57       2.005   9.783   5.827  1.00151.84           C  
ANISOU  307  C   HIE A  57    17190  21087  19414  -1275    235   2618       C  
ATOM    308  O   HIE A  57       3.089   9.373   6.244  1.00134.65           O  
ANISOU  308  O   HIE A  57    14952  19147  17063  -1409     98   2650       O  
ATOM    309  CB  HIE A  57       2.522   8.487   3.661  1.00153.89           C  
ANISOU  309  CB  HIE A  57    16968  21692  19810   -972     48   2785       C  
ATOM    310  CG  HIE A  57       2.074   7.998   2.306  1.00157.30           C  
ANISOU  310  CG  HIE A  57    17196  22160  20410   -732     39   2844       C  
ATOM    311  CD2 HIE A  57       2.565   8.333   1.062  1.00158.59           C  
ANISOU  311  CD2 HIE A  57    17217  22394  20645   -700      1   2909       C  
ATOM    312  ND1 HIE A  57       1.039   7.070   2.145  1.00154.94           N  
ANISOU  312  ND1 HIE A  57    16827  21828  20216   -502     73   2839       N  
ATOM    313  CE1 HIE A  57       0.928   6.905   0.833  1.00154.00           C  
ANISOU  313  CE1 HIE A  57    16533  21758  20221   -345     56   2893       C  
ATOM    314  NE2 HIE A  57       1.809   7.627   0.143  1.00157.72           N  
ANISOU  314  NE2 HIE A  57    16955  22295  20675   -457     12   2938       N  
ATOM    315  H   HIE A  57       0.271  10.545   3.154  1.00162.32           H  
ATOM    316  HA  HIE A  57       0.595   8.867   4.532  1.00152.38           H  
ATOM    317  HB2 HIE A  57       3.477   8.992   3.527  1.00153.89           H  
ATOM    318  HB3 HIE A  57       2.727   7.607   4.270  1.00153.89           H  
ATOM    319  HD2 HIE A  57       3.355   9.007   0.764  1.00158.59           H  
ATOM    320  HE1 HIE A  57       0.199   6.255   0.372  1.00154.00           H  
ATOM    321  HE2 HIE A  57       1.903   7.656  -0.862  1.00157.72           H  
ATOM    322  N   THR A  58       1.188  10.592   6.523  1.00172.85           N  
ANISOU  322  N   THR A  58    20105  23464  22107  -1340    402   2524       N  
ATOM    323  CA  THR A  58       1.480  11.196   7.831  1.00174.43           C  
ANISOU  323  CA  THR A  58    20543  23609  22124  -1598    434   2442       C  
ATOM    324  C   THR A  58       1.617  10.188   9.000  1.00173.57           C  
ANISOU  324  C   THR A  58    20430  23634  21884  -1602    369   2427       C  
ATOM    325  O   THR A  58       2.155  10.555  10.044  1.00179.32           O  
ANISOU  325  O   THR A  58    21290  24431  22412  -1841    328   2390       O  
ATOM    326  CB  THR A  58       0.395  12.246   8.203  1.00169.94           C  
ANISOU  326  CB  THR A  58    20251  22685  21635  -1627    652   2338       C  
ATOM    327  CG2 THR A  58       0.100  13.260   7.084  1.00174.42           C  
ANISOU  327  CG2 THR A  58    20841  23112  22320  -1636    716   2364       C  
ATOM    328  OG1 THR A  58      -0.824  11.655   8.620  1.00173.82           O  
ANISOU  328  OG1 THR A  58    20740  23028  22277  -1384    767   2309       O  
ATOM    329  H   THR A  58       0.314  10.880   6.106  1.00172.85           H  
ATOM    330  HA  THR A  58       2.438  11.713   7.742  1.00174.43           H  
ATOM    331  HB  THR A  58       0.764  12.816   9.058  1.00169.94           H  
ATOM    332  HG1 THR A  58      -0.672  11.190   9.446  1.00173.82           H  
ATOM    333 HG21 THR A  58      -0.584  14.036   7.429  1.00174.42           H  
ATOM    334 HG22 THR A  58       1.014  13.753   6.751  1.00174.42           H  
ATOM    335 HG23 THR A  58      -0.360  12.786   6.216  1.00174.42           H  
ATOM    336  N   TYR A  59       1.164   8.940   8.793  1.00159.95           N  
ANISOU  336  N   TYR A  59    18563  21950  20261  -1352    357   2459       N  
ATOM    337  CA  TYR A  59       1.322   7.800   9.699  1.00159.49           C  
ANISOU  337  CA  TYR A  59    18497  22017  20087  -1336    293   2460       C  
ATOM    338  C   TYR A  59       2.780   7.300   9.832  1.00156.10           C  
ANISOU  338  C   TYR A  59    17918  21919  19472  -1458     88   2546       C  
ATOM    339  O   TYR A  59       3.070   6.585  10.790  1.00159.64           O  
ANISOU  339  O   TYR A  59    18386  22487  19785  -1497     23   2555       O  
ATOM    340  CB  TYR A  59       0.370   6.678   9.231  1.00161.92           C  
ANISOU  340  CB  TYR A  59    18672  22301  20551  -1040    320   2486       C  
ATOM    341  CG  TYR A  59       0.636   6.156   7.829  1.00148.69           C  
ANISOU  341  CG  TYR A  59    16730  20770  18997   -858    229   2582       C  
ATOM    342  CD1 TYR A  59       1.582   5.133   7.632  1.00130.33           C  
ANISOU  342  CD1 TYR A  59    14200  18725  16593   -808     62   2673       C  
ATOM    343  CD2 TYR A  59      -0.038   6.705   6.716  1.00162.54           C  
ANISOU  343  CD2 TYR A  59    18436  22384  20940   -732    315   2585       C  
ATOM    344  CE1 TYR A  59       1.857   4.661   6.339  1.00130.85           C  
ANISOU  344  CE1 TYR A  59    14034  18920  16762   -645     -9   2752       C  
ATOM    345  CE2 TYR A  59       0.231   6.223   5.419  1.00172.44           C  
ANISOU  345  CE2 TYR A  59    19454  23776  22291   -579    233   2668       C  
ATOM    346  CZ  TYR A  59       1.183   5.202   5.230  1.00159.45           C  
ANISOU  346  CZ  TYR A  59    17620  22401  20561   -540     76   2745       C  
ATOM    347  OH  TYR A  59       1.463   4.740   3.979  1.00159.62           O  
ANISOU  347  OH  TYR A  59    17417  22557  20673   -391      7   2819       O  
ATOM    348  H   TYR A  59       0.734   8.727   7.905  1.00159.95           H  
ATOM    349  HA  TYR A  59       1.001   8.119  10.693  1.00159.49           H  
ATOM    350  HB2 TYR A  59       0.417   5.837   9.926  1.00161.92           H  
ATOM    351  HB3 TYR A  59      -0.660   7.034   9.279  1.00161.92           H  
ATOM    352  HD1 TYR A  59       2.120   4.726   8.474  1.00130.33           H  
ATOM    353  HD2 TYR A  59      -0.765   7.492   6.854  1.00162.54           H  
ATOM    354  HE1 TYR A  59       2.596   3.890   6.206  1.00130.85           H  
ATOM    355  HE2 TYR A  59      -0.297   6.640   4.575  1.00172.44           H  
ATOM    356  HH  TYR A  59       1.093   5.300   3.290  1.00159.62           H  
ATOM    357  N   LEU A  60       3.670   7.696   8.900  1.00151.46           N  
ANISOU  357  N   LEU A  60    17180  21493  18876  -1517    -14   2616       N  
ATOM    358  CA  LEU A  60       5.112   7.417   8.919  1.00163.68           C  
ANISOU  358  CA  LEU A  60    18564  23375  20253  -1634   -205   2706       C  
ATOM    359  C   LEU A  60       5.906   8.334   9.886  1.00194.46           C  
ANISOU  359  C   LEU A  60    22626  27333  23928  -1977   -243   2669       C  
ATOM    360  O   LEU A  60       7.131   8.391   9.785  1.00179.92           O  
ANISOU  360  O   LEU A  60    20647  25783  21931  -2115   -403   2747       O  
ATOM    361  CB  LEU A  60       5.676   7.509   7.477  1.00163.20           C  
ANISOU  361  CB  LEU A  60    18262  23475  20273  -1555   -293   2797       C  
ATOM    362  CG  LEU A  60       5.132   6.473   6.467  1.00150.19           C  
ANISOU  362  CG  LEU A  60    16410  21850  18805  -1234   -296   2851       C  
ATOM    363  CD1 LEU A  60       5.633   6.776   5.038  1.00145.29           C  
ANISOU  363  CD1 LEU A  60    15592  21351  18261  -1190   -355   2922       C  
ATOM    364  CD2 LEU A  60       5.472   5.028   6.875  1.00133.92           C  
ANISOU  364  CD2 LEU A  60    14217  19992  16673  -1108   -402   2913       C  
ATOM    365  H   LEU A  60       3.351   8.277   8.137  1.00151.46           H  
ATOM    366  HA  LEU A  60       5.257   6.398   9.280  1.00163.68           H  
ATOM    367  HB2 LEU A  60       5.504   8.518   7.101  1.00163.20           H  
ATOM    368  HB3 LEU A  60       6.758   7.380   7.508  1.00163.20           H  
ATOM    369  HG  LEU A  60       4.047   6.572   6.441  1.00150.19           H  
ATOM    370 HD11 LEU A  60       4.842   6.616   4.306  1.00145.29           H  
ATOM    371 HD12 LEU A  60       5.966   7.807   4.931  1.00145.29           H  
ATOM    372 HD13 LEU A  60       6.472   6.141   4.751  1.00145.29           H  
ATOM    373 HD21 LEU A  60       5.739   4.407   6.020  1.00133.92           H  
ATOM    374 HD22 LEU A  60       6.315   4.993   7.564  1.00133.92           H  
ATOM    375 HD23 LEU A  60       4.626   4.551   7.369  1.00133.92           H  
ATOM    376  N   GLY A  61       5.214   9.021  10.811  1.00253.13           N  
ANISOU  376  N   GLY A  61    30342  34503  31334  -2123    -96   2552       N  
ATOM    377  CA  GLY A  61       5.807   9.916  11.801  1.00271.81           C  
ANISOU  377  CA  GLY A  61    32897  36903  33475  -2464   -115   2500       C  
ATOM    378  C   GLY A  61       5.887  11.343  11.247  1.00279.34           C  
ANISOU  378  C   GLY A  61    33983  37729  34426  -2673    -50   2454       C  
ATOM    379  O   GLY A  61       5.134  11.723  10.348  1.00272.60           O  
ANISOU  379  O   GLY A  61    33157  36658  33760  -2550     67   2434       O  
ATOM    380  H   GLY A  61       4.207   8.942  10.822  1.00253.13           H  
ATOM    381  HA2 GLY A  61       5.179   9.917  12.692  1.00271.81           H  
ATOM    382  HA3 GLY A  61       6.795   9.566  12.106  1.00271.81           H  
ATOM    383  N   ALA A  62       6.798  12.139  11.831  1.00287.20           N  
ANISOU  383  N   ALA A  62    35060  38871  35194  -3002   -133   2446       N  
ATOM    384  CA  ALA A  62       7.066  13.533  11.467  1.00284.99           C  
ANISOU  384  CA  ALA A  62    34944  38470  34870  -3256    -72   2394       C  
ATOM    385  C   ALA A  62       7.739  13.687  10.088  1.00281.99           C  
ANISOU  385  C   ALA A  62    34337  38211  34596  -3184   -149   2493       C  
ATOM    386  O   ALA A  62       8.045  12.693   9.427  1.00281.52           O  
ANISOU  386  O   ALA A  62    33996  38329  34640  -2940   -245   2594       O  
ATOM    387  CB  ALA A  62       7.911  14.167  12.584  1.00285.82           C  
ANISOU  387  CB  ALA A  62    35180  38735  34683  -3648   -155   2364       C  
ATOM    388  H   ALA A  62       7.379  11.762  12.564  1.00287.20           H  
ATOM    389  HA  ALA A  62       6.109  14.057  11.424  1.00284.99           H  
ATOM    390  HB1 ALA A  62       8.051  15.237  12.426  1.00285.82           H  
ATOM    391  HB2 ALA A  62       7.431  14.046  13.555  1.00285.82           H  
ATOM    392  HB3 ALA A  62       8.897  13.711  12.643  1.00285.82           H  
ATOM    393  N   ASP A  63       7.933  14.955   9.685  1.00281.19           N  
ANISOU  393  N   ASP A  63    34373  38005  34463  -3408    -99   2461       N  
ATOM    394  CA  ASP A  63       8.473  15.394   8.391  1.00271.37           C  
ANISOU  394  CA  ASP A  63    32953  36840  33317  -3366   -151   2545       C  
ATOM    395  C   ASP A  63       9.811  14.720   8.038  1.00251.93           C  
ANISOU  395  C   ASP A  63    30176  34815  30730  -3412   -376   2670       C  
ATOM    396  O   ASP A  63      10.757  14.779   8.825  1.00246.00           O  
ANISOU  396  O   ASP A  63    29435  34287  29748  -3693   -488   2680       O  
ATOM    397  CB  ASP A  63       8.616  16.937   8.289  1.00280.04           C  
ANISOU  397  CB  ASP A  63    34293  37737  34372  -3639    -52   2484       C  
ATOM    398  CG  ASP A  63       7.375  17.779   8.649  1.00282.99           C  
ANISOU  398  CG  ASP A  63    35002  37677  34843  -3614    183   2356       C  
ATOM    399  OD1 ASP A  63       6.242  17.248   8.600  1.00282.33           O  
ANISOU  399  OD1 ASP A  63    34916  37440  34917  -3332    275   2332       O  
ATOM    400  OD2 ASP A  63       7.572  18.996   8.859  1.00284.39           O1-
ANISOU  400  OD2 ASP A  63    35448  37666  34941  -3876    281   2280       O1-
ATOM    401  H   ASP A  63       7.633  15.704  10.290  1.00281.19           H  
ATOM    402  HA  ASP A  63       7.739  15.085   7.644  1.00271.37           H  
ATOM    403  HB2 ASP A  63       9.432  17.264   8.937  1.00280.04           H  
ATOM    404  HB3 ASP A  63       8.897  17.205   7.269  1.00280.04           H  
ATOM    405  N   MET A  64       9.838  14.079   6.860  1.00240.38           N  
ANISOU  405  N   MET A  64    28434  33481  29419  -3138   -440   2767       N  
ATOM    406  CA  MET A  64      10.999  13.375   6.319  1.00244.74           C  
ANISOU  406  CA  MET A  64    28668  34438  29882  -3133   -635   2891       C  
ATOM    407  C   MET A  64      11.988  14.325   5.628  1.00257.15           C  
ANISOU  407  C   MET A  64    30191  36145  31370  -3383   -698   2935       C  
ATOM    408  O   MET A  64      11.624  15.439   5.248  1.00262.55           O  
ANISOU  408  O   MET A  64    31082  36588  32088  -3529   -586   2875       O  
ATOM    409  CB  MET A  64      10.524  12.303   5.319  1.00236.39           C  
ANISOU  409  CB  MET A  64    27351  33450  29016  -2756   -662   2968       C  
ATOM    410  CG  MET A  64       9.660  11.193   5.929  1.00228.67           C  
ANISOU  410  CG  MET A  64    26395  32367  28122  -2503   -611   2938       C  
ATOM    411  SD  MET A  64       9.782   9.635   5.011  1.00226.42           S  
ANISOU  411  SD  MET A  64    25785  32231  28014  -2109   -671   3038       S  
ATOM    412  CE  MET A  64       8.750   8.590   6.064  1.00230.83           C  
ANISOU  412  CE  MET A  64    26423  32679  28604  -1907   -621   2994       C  
ATOM    413  H   MET A  64       9.018  14.094   6.273  1.00240.38           H  
ATOM    414  HA  MET A  64      11.529  12.884   7.138  1.00244.74           H  
ATOM    415  HB2 MET A  64       9.953  12.787   4.525  1.00236.39           H  
ATOM    416  HB3 MET A  64      11.384  11.848   4.828  1.00236.39           H  
ATOM    417  HG2 MET A  64       9.948  11.005   6.962  1.00228.67           H  
ATOM    418  HG3 MET A  64       8.617  11.508   5.963  1.00228.67           H  
ATOM    419  HE1 MET A  64       8.625   7.606   5.612  1.00230.83           H  
ATOM    420  HE2 MET A  64       9.201   8.469   7.047  1.00230.83           H  
ATOM    421  HE3 MET A  64       7.769   9.043   6.192  1.00230.83           H  
ATOM    422  N   GLU A  65      13.218  13.823   5.445  1.00259.02           N  
ANISOU  422  N   GLU A  65    30148  36773  31495  -3427   -874   3044       N  
ATOM    423  CA  GLU A  65      14.302  14.464   4.707  1.00256.81           C  
ANISOU  423  CA  GLU A  65    29757  36670  31150  -3625   -947   3106       C  
ATOM    424  C   GLU A  65      14.057  14.298   3.196  1.00245.46           C  
ANISOU  424  C   GLU A  65    28154  35180  29930  -3362   -911   3161       C  
ATOM    425  O   GLU A  65      14.484  13.302   2.609  1.00247.90           O  
ANISOU  425  O   GLU A  65    28214  35644  30331  -3078   -970   3231       O  
ATOM    426  CB  GLU A  65      15.649  13.840   5.152  1.00268.75           C  
ANISOU  426  CB  GLU A  65    31014  38643  32458  -3766  -1146   3208       C  
ATOM    427  CG  GLU A  65      15.896  13.786   6.680  1.00285.34           C  
ANISOU  427  CG  GLU A  65    33218  40847  34350  -3951  -1207   3179       C  
ATOM    428  CD  GLU A  65      15.814  15.134   7.415  1.00297.16           C  
ANISOU  428  CD  GLU A  65    35065  42132  35711  -4317  -1120   3061       C  
ATOM    429  OE1 GLU A  65      16.276  16.149   6.846  1.00301.21           O  
ANISOU  429  OE1 GLU A  65    35624  42676  36145  -4588  -1128   3061       O  
ATOM    430  OE2 GLU A  65      15.301  15.123   8.556  1.00299.03           O1-
ANISOU  430  OE2 GLU A  65    35539  42164  35915  -4340  -1036   2967       O1-
ATOM    431  H   GLU A  65      13.423  12.890   5.779  1.00259.02           H  
ATOM    432  HA  GLU A  65      14.312  15.530   4.941  1.00256.81           H  
ATOM    433  HB2 GLU A  65      15.709  12.817   4.786  1.00268.75           H  
ATOM    434  HB3 GLU A  65      16.471  14.370   4.670  1.00268.75           H  
ATOM    435  HG2 GLU A  65      15.201  13.077   7.134  1.00285.34           H  
ATOM    436  HG3 GLU A  65      16.889  13.373   6.861  1.00285.34           H  
ATOM    437  N   GLU A  66      13.318  15.256   2.614  1.00217.75           N  
ANISOU  437  N   GLU A  66    24792  31448  26497  -3457   -811   3130       N  
ATOM    438  CA  GLU A  66      12.879  15.233   1.220  1.00199.32           C  
ANISOU  438  CA  GLU A  66    22344  29016  24371  -3221   -758   3174       C  
ATOM    439  C   GLU A  66      13.997  15.659   0.252  1.00189.75           C  
ANISOU  439  C   GLU A  66    20914  28086  23098  -3341   -867   3273       C  
ATOM    440  O   GLU A  66      14.758  16.578   0.557  1.00188.85           O  
ANISOU  440  O   GLU A  66    20863  28076  22816  -3674   -914   3275       O  
ATOM    441  CB  GLU A  66      11.603  16.094   1.087  1.00202.72           C  
ANISOU  441  CB  GLU A  66    23067  29016  24943  -3216   -572   3095       C  
ATOM    442  CG  GLU A  66      10.989  16.121  -0.335  1.00226.84           C  
ANISOU  442  CG  GLU A  66    26020  31964  28204  -2992   -518   3149       C  
ATOM    443  CD  GLU A  66       9.628  16.827  -0.461  1.00237.79           C  
ANISOU  443  CD  GLU A  66    27644  32931  29774  -2847   -332   3082       C  
ATOM    444  OE1 GLU A  66       9.177  17.465   0.517  1.00238.94           O  
ANISOU  444  OE1 GLU A  66    28076  32837  29872  -2989   -227   2987       O  
ATOM    445  OE2 GLU A  66       9.048  16.711  -1.563  1.00237.23           O1-
ANISOU  445  OE2 GLU A  66    27471  32777  29891  -2591   -289   3125       O1-
ATOM    446  H   GLU A  66      12.991  16.034   3.169  1.00217.75           H  
ATOM    447  HA  GLU A  66      12.598  14.206   0.984  1.00199.32           H  
ATOM    448  HB2 GLU A  66      10.860  15.707   1.786  1.00202.72           H  
ATOM    449  HB3 GLU A  66      11.819  17.114   1.410  1.00202.72           H  
ATOM    450  HG2 GLU A  66      11.673  16.612  -1.029  1.00226.84           H  
ATOM    451  HG3 GLU A  66      10.871  15.097  -0.691  1.00226.84           H  
ATOM    452  N   PHE A  67      14.041  14.987  -0.907  1.00187.81           N  
ANISOU  452  N   PHE A  67    20412  27967  22982  -3079   -904   3351       N  
ATOM    453  CA  PHE A  67      14.975  15.243  -2.000  1.00193.05           C  
ANISOU  453  CA  PHE A  67    20849  28889  23613  -3147   -992   3446       C  
ATOM    454  C   PHE A  67      14.210  15.833  -3.193  1.00215.58           C  
ANISOU  454  C   PHE A  67    23759  31512  26639  -3054   -889   3454       C  
ATOM    455  O   PHE A  67      13.155  15.314  -3.560  1.00217.03           O  
ANISOU  455  O   PHE A  67    23984  31470  27008  -2784   -796   3430       O  
ATOM    456  CB  PHE A  67      15.628  13.918  -2.433  1.00183.24           C  
ANISOU  456  CB  PHE A  67    19256  27995  22371  -2925  -1112   3534       C  
ATOM    457  CG  PHE A  67      16.398  13.177  -1.359  1.00183.12           C  
ANISOU  457  CG  PHE A  67    19149  28240  22188  -2992  -1225   3553       C  
ATOM    458  CD1 PHE A  67      17.655  13.645  -0.926  1.00197.29           C  
ANISOU  458  CD1 PHE A  67    20851  30339  23770  -3288  -1344   3603       C  
ATOM    459  CD2 PHE A  67      15.811  12.074  -0.707  1.00187.21           C  
ANISOU  459  CD2 PHE A  67    19668  28709  22754  -2763  -1216   3528       C  
ATOM    460  CE1 PHE A  67      18.319  12.989   0.103  1.00209.79           C  
ANISOU  460  CE1 PHE A  67    22336  32181  25193  -3346  -1457   3636       C  
ATOM    461  CE2 PHE A  67      16.488  11.434   0.317  1.00196.11           C  
ANISOU  461  CE2 PHE A  67    20711  30079  23724  -2817  -1324   3560       C  
ATOM    462  CZ  PHE A  67      17.738  11.887   0.719  1.00202.82           C  
ANISOU  462  CZ  PHE A  67    21460  31240  24363  -3106  -1448   3617       C  
ATOM    463  H   PHE A  67      13.360  14.257  -1.077  1.00187.81           H  
ATOM    464  HA  PHE A  67      15.757  15.938  -1.687  1.00193.05           H  
ATOM    465  HB2 PHE A  67      14.865  13.246  -2.828  1.00183.24           H  
ATOM    466  HB3 PHE A  67      16.320  14.115  -3.253  1.00183.24           H  
ATOM    467  HD1 PHE A  67      18.104  14.510  -1.391  1.00197.29           H  
ATOM    468  HD2 PHE A  67      14.840  11.715  -1.006  1.00187.21           H  
ATOM    469  HE1 PHE A  67      19.286  13.340   0.429  1.00209.79           H  
ATOM    470  HE2 PHE A  67      16.032  10.584   0.801  1.00196.11           H  
ATOM    471  HZ  PHE A  67      18.259  11.385   1.519  1.00202.82           H  
ATOM    472  N   HIS A  68      14.793  16.879  -3.797  1.00239.70           N  
ANISOU  472  N   HIS A  68    26814  34635  29628  -3285   -910   3496       N  
ATOM    473  CA  HIS A  68      14.268  17.569  -4.980  1.00251.20           C  
ANISOU  473  CA  HIS A  68    28306  35910  31229  -3217   -829   3527       C  
ATOM    474  C   HIS A  68      14.926  17.104  -6.295  1.00249.54           C  
ANISOU  474  C   HIS A  68    27783  35996  31036  -3126   -918   3631       C  
ATOM    475  O   HIS A  68      14.383  17.399  -7.361  1.00252.38           O  
ANISOU  475  O   HIS A  68    28122  36231  31538  -2986   -860   3666       O  
ATOM    476  CB  HIS A  68      14.434  19.092  -4.775  1.00262.80           C  
ANISOU  476  CB  HIS A  68    30048  37174  32629  -3539   -758   3497       C  
ATOM    477  CG  HIS A  68      15.831  19.557  -4.428  1.00271.56           C  
ANISOU  477  CG  HIS A  68    31127  38551  33501  -3905   -865   3515       C  
ATOM    478  CD2 HIS A  68      16.383  19.967  -3.234  1.00275.15           C  
ANISOU  478  CD2 HIS A  68    31772  38993  33780  -4205   -873   3449       C  
ATOM    479  ND1 HIS A  68      16.853  19.646  -5.359  1.00272.49           N  
ANISOU  479  ND1 HIS A  68    30988  39013  33533  -4007   -979   3610       N  
ATOM    480  CE1 HIS A  68      17.941  20.071  -4.712  1.00274.23           C  
ANISOU  480  CE1 HIS A  68    31231  39427  33535  -4354  -1058   3608       C  
ATOM    481  NE2 HIS A  68      17.731  20.285  -3.418  1.00275.83           N  
ANISOU  481  NE2 HIS A  68    31707  39420  33676  -4486   -999   3510       N  
ATOM    482  H   HIS A  68      15.653  17.251  -3.421  1.00239.70           H  
ATOM    483  HA  HIS A  68      13.199  17.368  -5.081  1.00251.20           H  
ATOM    484  HB2 HIS A  68      14.104  19.630  -5.664  1.00262.80           H  
ATOM    485  HB3 HIS A  68      13.768  19.416  -3.974  1.00262.80           H  
ATOM    486  HD1 HIS A  68      16.790  19.429  -6.343  1.00272.49           H  
ATOM    487  HD2 HIS A  68      15.922  20.047  -2.260  1.00275.15           H  
ATOM    488  HE1 HIS A  68      18.896  20.227  -5.192  1.00274.23           H  
ATOM    489  N   GLY A  69      16.073  16.405  -6.210  1.00233.89           N  
ANISOU  489  N   GLY A  69    25554  34404  28911  -3197  -1055   3686       N  
ATOM    490  CA  GLY A  69      16.829  15.907  -7.361  1.00220.36           C  
ANISOU  490  CA  GLY A  69    23537  32982  27207  -3107  -1129   3781       C  
ATOM    491  C   GLY A  69      16.100  14.735  -8.035  1.00201.32           C  
ANISOU  491  C   GLY A  69    20959  30574  24960  -2718  -1111   3795       C  
ATOM    492  O   GLY A  69      15.312  14.035  -7.398  1.00183.06           O  
ANISOU  492  O   GLY A  69    18687  28160  22709  -2524  -1086   3746       O  
ATOM    493  H   GLY A  69      16.447  16.197  -5.296  1.00233.89           H  
ATOM    494  HA2 GLY A  69      16.994  16.715  -8.076  1.00220.36           H  
ATOM    495  HA3 GLY A  69      17.809  15.570  -7.022  1.00220.36           H  
ATOM    496  N   ARG A  70      16.384  14.525  -9.330  1.00196.79           N  
ANISOU  496  N   ARG A  70    20201  30121  24451  -2615  -1121   3861       N  
ATOM    497  CA  ARG A  70      15.775  13.480 -10.154  1.00185.36           C  
ANISOU  497  CA  ARG A  70    18593  28684  23150  -2270  -1099   3874       C  
ATOM    498  C   ARG A  70      16.862  12.809 -10.999  1.00199.08           C  
ANISOU  498  C   ARG A  70    20007  30809  24826  -2219  -1189   3955       C  
ATOM    499  O   ARG A  70      17.576  13.504 -11.724  1.00201.31           O  
ANISOU  499  O   ARG A  70    20209  31249  25030  -2409  -1224   4012       O  
ATOM    500  CB  ARG A  70      14.665  14.073 -11.054  1.00  0.00           C  
ATOM    501  CG  ARG A  70      13.542  14.791 -10.285  1.00  0.00           C  
ATOM    502  CD  ARG A  70      12.432  15.323 -11.204  1.00  0.00           C  
ATOM    503  NE  ARG A  70      11.313  15.893 -10.433  1.00  0.00           N  
ATOM    504  CZ  ARG A  70      10.246  15.242  -9.934  1.00  0.00           C  
ATOM    505  NH1 ARG A  70      10.060  13.926 -10.118  1.00  0.00           N  
ATOM    506  NH2 ARG A  70       9.341  15.931  -9.227  1.00  0.00           N1+
ATOM    507  H   ARG A  70      17.055  15.115  -9.801  1.00196.79           H  
ATOM    508  HA  ARG A  70      15.319  12.719  -9.518  1.00185.36           H  
ATOM    509  HB2 ARG A  70      15.102  14.773 -11.769  1.00  0.00           H  
ATOM    510  HB3 ARG A  70      14.228  13.269 -11.647  1.00  0.00           H  
ATOM    511  HG2 ARG A  70      13.142  14.184  -9.471  1.00  0.00           H  
ATOM    512  HG3 ARG A  70      14.001  15.661  -9.812  1.00  0.00           H  
ATOM    513  HD2 ARG A  70      12.833  16.175 -11.754  1.00  0.00           H  
ATOM    514  HD3 ARG A  70      12.123  14.599 -11.959  1.00  0.00           H  
ATOM    515  HE  ARG A  70      11.405  16.877 -10.219  1.00  0.00           H  
ATOM    516 HH11 ARG A  70      10.738  13.394 -10.644  1.00  0.00           H  
ATOM    517 HH12 ARG A  70       9.252  13.462  -9.730  1.00  0.00           H  
ATOM    518 HH21 ARG A  70       9.462  16.922  -9.070  1.00  0.00           H  
ATOM    519 HH22 ARG A  70       8.534  15.469  -8.834  1.00  0.00           H  
ATOM    520  N   THR A  71      16.940  11.474 -10.903  1.00223.48           N  
ANISOU  520  N   THR A  71    22918  34045  27950  -1962  -1218   3960       N  
ATOM    521  CA  THR A  71      17.840  10.634 -11.687  1.00226.96           C  
ANISOU  521  CA  THR A  71    23047  34840  28346  -1861  -1285   4031       C  
ATOM    522  C   THR A  71      17.001   9.778 -12.645  1.00230.76           C  
ANISOU  522  C   THR A  71    23449  35245  28986  -1551  -1222   4022       C  
ATOM    523  O   THR A  71      16.153   9.005 -12.196  1.00247.45           O  
ANISOU  523  O   THR A  71    25613  37216  31191  -1327  -1183   3973       O  
ATOM    524  CB  THR A  71      18.674   9.674 -10.794  1.00222.71           C  
ANISOU  524  CB  THR A  71    22354  34572  27695  -1826  -1374   4055       C  
ATOM    525  CG2 THR A  71      19.649   8.774 -11.580  1.00215.34           C  
ANISOU  525  CG2 THR A  71    21093  34003  26722  -1701  -1429   4133       C  
ATOM    526  OG1 THR A  71      19.430  10.437  -9.874  1.00220.15           O  
ANISOU  526  OG1 THR A  71    22104  34335  27207  -2140  -1439   4064       O  
ATOM    527  H   THR A  71      16.323  10.982 -10.267  1.00223.48           H  
ATOM    528  HA  THR A  71      18.532  11.247 -12.268  1.00226.96           H  
ATOM    529  HB  THR A  71      18.011   9.040 -10.202  1.00222.71           H  
ATOM    530  HG1 THR A  71      18.816  10.856  -9.266  1.00220.15           H  
ATOM    531 HG21 THR A  71      20.320   8.236 -10.913  1.00215.34           H  
ATOM    532 HG22 THR A  71      19.124   8.024 -12.173  1.00215.34           H  
ATOM    533 HG23 THR A  71      20.268   9.361 -12.258  1.00215.34           H  
ATOM    534  N   LEU A  72      17.271   9.936 -13.948  1.00200.38           N  
ANISOU  534  N   LEU A  72    19484  31492  25161  -1553  -1211   4068       N  
ATOM    535  CA  LEU A  72      16.679   9.148 -15.021  1.00177.71           C  
ANISOU  535  CA  LEU A  72    16518  28589  22415  -1291  -1158   4064       C  
ATOM    536  C   LEU A  72      17.818   8.638 -15.903  1.00180.43           C  
ANISOU  536  C   LEU A  72    16571  29294  22692  -1239  -1204   4125       C  
ATOM    537  O   LEU A  72      18.617   9.437 -16.395  1.00179.36           O  
ANISOU  537  O   LEU A  72    16342  29352  22453  -1447  -1247   4183       O  
ATOM    538  CB  LEU A  72      15.689  10.012 -15.838  1.00154.04           C  
ANISOU  538  CB  LEU A  72    13670  25335  19524  -1321  -1085   4060       C  
ATOM    539  CG  LEU A  72      14.353  10.298 -15.116  1.00159.88           C  
ANISOU  539  CG  LEU A  72    14670  25694  20384  -1259  -1008   3996       C  
ATOM    540  CD1 LEU A  72      13.505  11.321 -15.900  1.00159.93           C  
ANISOU  540  CD1 LEU A  72    14777  25495  20494  -1263   -942   4017       C  
ATOM    541  CD2 LEU A  72      13.569   9.001 -14.830  1.00148.43           C  
ANISOU  541  CD2 LEU A  72    13198  24181  19019   -983   -980   3941       C  
ATOM    542  H   LEU A  72      17.984  10.591 -14.235  1.00200.38           H  
ATOM    543  HA  LEU A  72      16.158   8.277 -14.618  1.00177.71           H  
ATOM    544  HB2 LEU A  72      16.174  10.953 -16.103  1.00154.04           H  
ATOM    545  HB3 LEU A  72      15.467   9.517 -16.785  1.00154.04           H  
ATOM    546  HG  LEU A  72      14.583  10.759 -14.156  1.00159.88           H  
ATOM    547 HD11 LEU A  72      13.239  12.168 -15.268  1.00159.93           H  
ATOM    548 HD12 LEU A  72      14.039  11.720 -16.763  1.00159.93           H  
ATOM    549 HD13 LEU A  72      12.576  10.893 -16.277  1.00159.93           H  
ATOM    550 HD21 LEU A  72      12.489   9.140 -14.885  1.00148.43           H  
ATOM    551 HD22 LEU A  72      13.831   8.213 -15.535  1.00148.43           H  
ATOM    552 HD23 LEU A  72      13.797   8.629 -13.832  1.00148.43           H  
ATOM    553  N   HIS A  73      17.853   7.312 -16.089  1.00189.72           N  
ANISOU  553  N   HIS A  73    17610  30553  23922   -966  -1186   4112       N  
ATOM    554  CA  HIS A  73      18.782   6.627 -16.982  1.00204.92           C  
ANISOU  554  CA  HIS A  73    19263  32803  25797   -873  -1208   4161       C  
ATOM    555  C   HIS A  73      18.266   6.683 -18.427  1.00197.46           C  
ANISOU  555  C   HIS A  73    18282  31814  24931   -788  -1145   4160       C  
ATOM    556  O   HIS A  73      17.059   6.794 -18.643  1.00187.50           O  
ANISOU  556  O   HIS A  73    17168  30283  23790   -682  -1082   4113       O  
ATOM    557  CB  HIS A  73      18.948   5.175 -16.495  1.00211.25           C  
ANISOU  557  CB  HIS A  73    19942  33717  26606   -617  -1213   4149       C  
ATOM    558  CG  HIS A  73      19.454   5.071 -15.076  1.00207.77           C  
ANISOU  558  CG  HIS A  73    19508  33360  26073   -690  -1285   4167       C  
ATOM    559  CD2 HIS A  73      20.643   5.464 -14.501  1.00207.89           C  
ANISOU  559  CD2 HIS A  73    19399  33648  25941   -878  -1373   4232       C  
ATOM    560  ND1 HIS A  73      18.710   4.514 -14.048  1.00200.60           N  
ANISOU  560  ND1 HIS A  73    18748  32255  25214   -576  -1272   4116       N  
ATOM    561  CE1 HIS A  73      19.449   4.597 -12.937  1.00199.44           C  
ANISOU  561  CE1 HIS A  73    18572  32253  24952   -687  -1351   4152       C  
ATOM    562  NE2 HIS A  73      20.633   5.164 -13.138  1.00209.68           N  
ANISOU  562  NE2 HIS A  73    19701  33840  26127   -873  -1416   4223       N  
ATOM    563  H   HIS A  73      17.149   6.728 -15.659  1.00189.72           H  
ATOM    564  HA  HIS A  73      19.755   7.122 -16.941  1.00204.92           H  
ATOM    565  HB2 HIS A  73      17.999   4.642 -16.569  1.00211.25           H  
ATOM    566  HB3 HIS A  73      19.648   4.641 -17.139  1.00211.25           H  
ATOM    567  HD1 HIS A  73      17.780   4.128 -14.121  1.00200.60           H  
ATOM    568  HD2 HIS A  73      21.496   5.941 -14.959  1.00207.89           H  
ATOM    569  HE1 HIS A  73      19.118   4.242 -11.972  1.00199.44           H  
ATOM    570  N   ASP A  74      19.188   6.593 -19.395  1.00201.58           N  
ANISOU  570  N   ASP A  74    18598  32618  25377   -842  -1164   4217       N  
ATOM    571  CA  ASP A  74      18.873   6.579 -20.829  1.00195.16           C  
ANISOU  571  CA  ASP A  74    17736  31802  24613   -792  -1111   4224       C  
ATOM    572  C   ASP A  74      18.089   5.310 -21.215  1.00175.37           C  
ANISOU  572  C   ASP A  74    15205  29217  22210   -490  -1044   4167       C  
ATOM    573  O   ASP A  74      18.293   4.258 -20.607  1.00163.35           O  
ANISOU  573  O   ASP A  74    13619  27753  20694   -307  -1042   4140       O  
ATOM    574  CB  ASP A  74      20.140   6.722 -21.713  1.00221.41           C  
ANISOU  574  CB  ASP A  74    20826  35478  27822   -900  -1141   4293       C  
ATOM    575  CG  ASP A  74      21.062   7.920 -21.406  1.00242.86           C  
ANISOU  575  CG  ASP A  74    23545  38314  30415  -1212  -1213   4351       C  
ATOM    576  OD1 ASP A  74      20.576   8.936 -20.861  1.00243.53           O  
ANISOU  576  OD1 ASP A  74    23852  38160  30518  -1386  -1218   4341       O  
ATOM    577  OD2 ASP A  74      22.233   7.846 -21.839  1.00252.25           O1-
ANISOU  577  OD2 ASP A  74    24516  39840  31488  -1284  -1259   4405       O1-
ATOM    578  H   ASP A  74      20.166   6.524 -19.154  1.00201.58           H  
ATOM    579  HA  ASP A  74      18.225   7.436 -21.028  1.00195.16           H  
ATOM    580  HB2 ASP A  74      20.738   5.814 -21.627  1.00221.41           H  
ATOM    581  HB3 ASP A  74      19.843   6.807 -22.760  1.00221.41           H  
ATOM    582  N   ASP A  75      17.204   5.424 -22.217  1.00173.40           N  
ANISOU  582  N   ASP A  75    15013  28835  22037   -446   -989   4151       N  
ATOM    583  CA  ASP A  75      16.420   4.293 -22.729  1.00181.81           C  
ANISOU  583  CA  ASP A  75    16077  29808  23195   -191   -922   4091       C  
ATOM    584  C   ASP A  75      17.318   3.265 -23.439  1.00174.76           C  
ANISOU  584  C   ASP A  75    14957  29195  22247    -34   -902   4091       C  
ATOM    585  O   ASP A  75      18.267   3.651 -24.123  1.00182.69           O  
ANISOU  585  O   ASP A  75    15788  30472  23155   -130   -926   4146       O  
ATOM    586  CB  ASP A  75      15.244   4.708 -23.645  1.00202.78           C  
ANISOU  586  CB  ASP A  75    18822  32301  25923   -207   -877   4089       C  
ATOM    587  CG  ASP A  75      14.187   5.657 -23.046  1.00217.90           C  
ANISOU  587  CG  ASP A  75    20975  33888  27932   -264   -869   4074       C  
ATOM    588  OD1 ASP A  75      14.139   5.818 -21.805  1.00222.99           O  
ANISOU  588  OD1 ASP A  75    21724  34430  28574   -318   -895   4060       O  
ATOM    589  OD2 ASP A  75      13.354   6.134 -23.850  1.00219.28           O1-
ANISOU  589  OD2 ASP A  75    21228  33912  28178   -253   -833   4079       O1-
ATOM    590  H   ASP A  75      17.065   6.312 -22.677  1.00173.40           H  
ATOM    591  HA  ASP A  75      15.989   3.790 -21.862  1.00181.81           H  
ATOM    592  HB2 ASP A  75      15.638   5.174 -24.550  1.00202.78           H  
ATOM    593  HB3 ASP A  75      14.722   3.805 -23.952  1.00202.78           H  
ATOM    594  N   ASP A  76      17.007   1.975 -23.222  1.00166.64           N  
ANISOU  594  N   ASP A  76    13937  28096  21283    209   -851   4028       N  
ATOM    595  CA  ASP A  76      17.755   0.800 -23.695  1.00162.12           C  
ANISOU  595  CA  ASP A  76    13185  27734  20681    405   -808   4014       C  
ATOM    596  C   ASP A  76      19.104   0.558 -22.980  1.00165.21           C  
ANISOU  596  C   ASP A  76    13404  28390  20977    407   -859   4069       C  
ATOM    597  O   ASP A  76      19.732  -0.465 -23.259  1.00172.88           O  
ANISOU  597  O   ASP A  76    14216  29546  21923    587   -820   4068       O  
ATOM    598  CB  ASP A  76      17.905   0.692 -25.239  1.00175.53           C  
ANISOU  598  CB  ASP A  76    14769  29576  22349    391   -762   4021       C  
ATOM    599  CG  ASP A  76      16.578   0.796 -26.006  1.00197.05           C  
ANISOU  599  CG  ASP A  76    17637  32073  25159    417   -711   3972       C  
ATOM    600  OD1 ASP A  76      15.824  -0.202 -25.969  1.00208.98           O  
ANISOU  600  OD1 ASP A  76    19252  33400  26752    586   -665   3903       O  
ATOM    601  OD2 ASP A  76      16.283   1.897 -26.522  1.00207.76           O1-
ANISOU  601  OD2 ASP A  76    18998  33443  26497    266   -718   4008       O1-
ATOM    602  H   ASP A  76      16.197   1.757 -22.658  1.00166.64           H  
ATOM    603  HA  ASP A  76      17.144  -0.050 -23.391  1.00162.12           H  
ATOM    604  HB2 ASP A  76      18.591   1.456 -25.608  1.00175.53           H  
ATOM    605  HB3 ASP A  76      18.352  -0.269 -25.502  1.00175.53           H  
ATOM    606  N   SER A  77      19.521   1.449 -22.058  1.00160.40           N  
ANISOU  606  N   SER A  77    12825  27808  20313    214   -942   4119       N  
ATOM    607  CA  SER A  77      20.750   1.299 -21.273  1.00158.96           C  
ANISOU  607  CA  SER A  77    12473  27895  20032    200  -1002   4181       C  
ATOM    608  C   SER A  77      20.624   0.188 -20.215  1.00151.05           C  
ANISOU  608  C   SER A  77    11510  26815  19067    408  -1000   4156       C  
ATOM    609  O   SER A  77      19.551   0.007 -19.636  1.00159.31           O  
ANISOU  609  O   SER A  77    12759  27572  20200    469   -979   4096       O  
ATOM    610  CB  SER A  77      21.174   2.657 -20.664  1.00165.15           C  
ANISOU  610  CB  SER A  77    13286  28736  20728   -102  -1093   4238       C  
ATOM    611  OG  SER A  77      20.488   2.994 -19.473  1.00159.59           O  
ANISOU  611  OG  SER A  77    12792  27785  20061   -155  -1124   4208       O  
ATOM    612  H   SER A  77      18.961   2.268 -21.866  1.00160.40           H  
ATOM    613  HA  SER A  77      21.535   1.012 -21.977  1.00158.96           H  
ATOM    614  HB2 SER A  77      22.237   2.628 -20.423  1.00165.15           H  
ATOM    615  HB3 SER A  77      21.048   3.459 -21.392  1.00165.15           H  
ATOM    616  HG  SER A  77      19.612   3.319 -19.714  1.00159.59           H  
ATOM    617  N   CYS A  78      21.743  -0.514 -19.983  1.00151.01           N  
ANISOU  617  N   CYS A  78    11304  27078  18996    522  -1020   4210       N  
ATOM    618  CA  CYS A  78      21.859  -1.567 -18.979  1.00159.36           C  
ANISOU  618  CA  CYS A  78    12377  28098  20076    725  -1023   4208       C  
ATOM    619  C   CYS A  78      22.401  -0.965 -17.674  1.00168.03           C  
ANISOU  619  C   CYS A  78    13469  29289  21084    559  -1134   4273       C  
ATOM    620  O   CYS A  78      23.427  -0.285 -17.696  1.00169.12           O  
ANISOU  620  O   CYS A  78    13466  29677  21113    359  -1205   4345       O  
ATOM    621  CB  CYS A  78      22.756  -2.720 -19.460  1.00173.20           C  
ANISOU  621  CB  CYS A  78    13918  30073  21817    986   -968   4235       C  
ATOM    622  SG  CYS A  78      21.920  -3.610 -20.804  1.00183.86           S  
ANISOU  622  SG  CYS A  78    15292  31309  23259   1189   -824   4144       S  
ATOM    623  H   CYS A  78      22.587  -0.292 -20.490  1.00151.01           H  
ATOM    624  HA  CYS A  78      20.873  -1.987 -18.790  1.00159.36           H  
ATOM    625  HB2 CYS A  78      23.724  -2.355 -19.806  1.00173.20           H  
ATOM    626  HB3 CYS A  78      22.943  -3.428 -18.652  1.00173.20           H  
ATOM    627  HG  CYS A  78      21.946  -2.602 -21.680  1.00183.86           H  
ATOM    628  N   GLN A  79      21.690  -1.236 -16.571  1.00183.33           N  
ANISOU  628  N   GLN A  79    15566  31029  23061    631  -1149   4246       N  
ATOM    629  CA  GLN A  79      21.967  -0.740 -15.225  1.00178.04           C  
ANISOU  629  CA  GLN A  79    14933  30408  22306    473  -1250   4294       C  
ATOM    630  C   GLN A  79      21.969  -1.924 -14.247  1.00162.96           C  
ANISOU  630  C   GLN A  79    13022  28487  20408    702  -1255   4313       C  
ATOM    631  O   GLN A  79      21.108  -2.797 -14.358  1.00161.38           O  
ANISOU  631  O   GLN A  79    12910  28097  20311    940  -1173   4255       O  
ATOM    632  CB  GLN A  79      20.857   0.265 -14.825  1.00165.33           C  
ANISOU  632  CB  GLN A  79    13589  28506  20724    252  -1264   4235       C  
ATOM    633  CG  GLN A  79      20.712   1.510 -15.729  1.00164.25           C  
ANISOU  633  CG  GLN A  79    13494  28321  20592     41  -1248   4218       C  
ATOM    634  CD  GLN A  79      21.974   2.373 -15.813  1.00179.05           C  
ANISOU  634  CD  GLN A  79    15208  30496  22328   -210  -1328   4299       C  
ATOM    635  NE2 GLN A  79      22.192   3.021 -16.958  1.00168.60           N  
ANISOU  635  NE2 GLN A  79    13812  29251  20997   -310  -1303   4310       N  
ATOM    636  OE1 GLN A  79      22.732   2.479 -14.851  1.00205.19           O  
ANISOU  636  OE1 GLN A  79    18459  33974  25532   -321  -1414   4355       O  
ATOM    637  H   GLN A  79      20.856  -1.807 -16.654  1.00183.33           H  
ATOM    638  HA  GLN A  79      22.946  -0.258 -15.184  1.00178.04           H  
ATOM    639  HB2 GLN A  79      19.896  -0.252 -14.810  1.00165.33           H  
ATOM    640  HB3 GLN A  79      21.026   0.596 -13.798  1.00165.33           H  
ATOM    641  HG2 GLN A  79      20.412   1.206 -16.733  1.00164.25           H  
ATOM    642  HG3 GLN A  79      19.902   2.133 -15.351  1.00164.25           H  
ATOM    643 HE21 GLN A  79      21.551   2.927 -17.738  1.00168.60           H  
ATOM    644 HE22 GLN A  79      23.007   3.608 -17.056  1.00168.60           H  
ATOM    645  N   VAL A  80      22.897  -1.905 -13.278  1.00143.07           N  
ANISOU  645  N   VAL A  80    10406  26176  17777    618  -1355   4398       N  
ATOM    646  CA  VAL A  80      22.939  -2.857 -12.166  1.00155.47           C  
ANISOU  646  CA  VAL A  80    11986  27746  19341    801  -1379   4435       C  
ATOM    647  C   VAL A  80      22.323  -2.160 -10.941  1.00168.46           C  
ANISOU  647  C   VAL A  80    13872  29172  20965    619  -1431   4397       C  
ATOM    648  O   VAL A  80      22.920  -1.220 -10.415  1.00166.56           O  
ANISOU  648  O   VAL A  80    13619  29060  20607    355  -1525   4441       O  
ATOM    649  CB  VAL A  80      24.391  -3.311 -11.844  1.00175.69           C  
ANISOU  649  CB  VAL A  80    14260  30709  21785    851  -1458   4570       C  
ATOM    650  CG1 VAL A  80      24.498  -4.203 -10.588  1.00189.17           C  
ANISOU  650  CG1 VAL A  80    15997  32410  23471   1006  -1500   4623       C  
ATOM    651  CG2 VAL A  80      25.011  -4.050 -13.045  1.00182.37           C  
ANISOU  651  CG2 VAL A  80    14880  31749  22664   1070  -1383   4598       C  
ATOM    652  H   VAL A  80      23.562  -1.146 -13.234  1.00143.07           H  
ATOM    653  HA  VAL A  80      22.356  -3.750 -12.399  1.00155.47           H  
ATOM    654  HB  VAL A  80      25.002  -2.425 -11.666  1.00175.69           H  
ATOM    655 HG11 VAL A  80      25.519  -4.558 -10.444  1.00189.17           H  
ATOM    656 HG12 VAL A  80      24.219  -3.677  -9.675  1.00189.17           H  
ATOM    657 HG13 VAL A  80      23.856  -5.079 -10.679  1.00189.17           H  
ATOM    658 HG21 VAL A  80      26.028  -4.374 -12.827  1.00182.37           H  
ATOM    659 HG22 VAL A  80      24.429  -4.935 -13.307  1.00182.37           H  
ATOM    660 HG23 VAL A  80      25.059  -3.412 -13.928  1.00182.37           H  
ATOM    661  N   ILE A  81      21.116  -2.605 -10.559  1.00168.38           N  
ANISOU  661  N   ILE A  81    14084  28832  21062    748  -1362   4313       N  
ATOM    662  CA  ILE A  81      20.265  -1.937  -9.574  1.00156.91           C  
ANISOU  662  CA  ILE A  81    12884  27129  19606    584  -1384   4257       C  
ATOM    663  C   ILE A  81      19.894  -2.962  -8.469  1.00157.70           C  
ANISOU  663  C   ILE A  81    13064  27142  19713    760  -1390   4270       C  
ATOM    664  O   ILE A  81      19.443  -4.056  -8.813  1.00149.57           O  
ANISOU  664  O   ILE A  81    12014  26050  18766   1041  -1321   4261       O  
ATOM    665  CB  ILE A  81      18.938  -1.453 -10.243  1.00150.03           C  
ANISOU  665  CB  ILE A  81    12226  25922  18856    537  -1294   4143       C  
ATOM    666  CG1 ILE A  81      19.186  -0.620 -11.527  1.00171.41           C  
ANISOU  666  CG1 ILE A  81    14832  28723  21574    433  -1273   4143       C  
ATOM    667  CG2 ILE A  81      18.085  -0.634  -9.253  1.00153.09           C  
ANISOU  667  CG2 ILE A  81    12852  26091  19224    314  -1314   4094       C  
ATOM    668  CD1 ILE A  81      17.906  -0.113 -12.210  1.00181.72           C  
ANISOU  668  CD1 ILE A  81    16310  29730  23006    435  -1182   4049       C  
ATOM    669  H   ILE A  81      20.698  -3.393 -11.038  1.00168.38           H  
ATOM    670  HA  ILE A  81      20.782  -1.069  -9.170  1.00156.91           H  
ATOM    671  HB  ILE A  81      18.358  -2.329 -10.540  1.00150.03           H  
ATOM    672 HG12 ILE A  81      19.821   0.234 -11.287  1.00171.41           H  
ATOM    673 HG13 ILE A  81      19.737  -1.209 -12.259  1.00171.41           H  
ATOM    674 HG21 ILE A  81      17.117  -0.362  -9.674  1.00153.09           H  
ATOM    675 HG22 ILE A  81      17.881  -1.186  -8.340  1.00153.09           H  
ATOM    676 HG23 ILE A  81      18.590   0.290  -8.972  1.00153.09           H  
ATOM    677 HD11 ILE A  81      18.071   0.069 -13.271  1.00181.72           H  
ATOM    678 HD12 ILE A  81      17.092  -0.834 -12.120  1.00181.72           H  
ATOM    679 HD13 ILE A  81      17.572   0.826 -11.767  1.00181.72           H  
ATOM    680  N   PRO A  82      20.084  -2.615  -7.171  1.00150.98           N  
ANISOU  680  N   PRO A  82    12312  26282  18770    601  -1466   4291       N  
ATOM    681  CA  PRO A  82      19.732  -3.512  -6.051  1.00160.48           C  
ANISOU  681  CA  PRO A  82    13615  27383  19976    756  -1470   4302       C  
ATOM    682  C   PRO A  82      18.212  -3.676  -5.866  1.00181.44           C  
ANISOU  682  C   PRO A  82    16537  29642  22761    831  -1367   4182       C  
ATOM    683  O   PRO A  82      17.475  -2.697  -5.983  1.00180.92           O  
ANISOU  683  O   PRO A  82    16630  29367  22743    671  -1325   4095       O  
ATOM    684  CB  PRO A  82      20.381  -2.834  -4.835  1.00146.68           C  
ANISOU  684  CB  PRO A  82    11894  25766  18071    505  -1587   4356       C  
ATOM    685  CG  PRO A  82      20.375  -1.355  -5.172  1.00129.39           C  
ANISOU  685  CG  PRO A  82     9764  23553  15845    196  -1600   4308       C  
ATOM    686  CD  PRO A  82      20.620  -1.342  -6.677  1.00129.34           C  
ANISOU  686  CD  PRO A  82     9586  23656  15899    262  -1557   4314       C  
ATOM    687  HA  PRO A  82      20.181  -4.494  -6.197  1.00160.48           H  
ATOM    688  HB2 PRO A  82      19.875  -3.049  -3.894  1.00146.68           H  
ATOM    689  HB3 PRO A  82      21.409  -3.179  -4.733  1.00146.68           H  
ATOM    690  HG2 PRO A  82      19.387  -0.942  -4.964  1.00129.39           H  
ATOM    691  HG3 PRO A  82      21.107  -0.779  -4.607  1.00129.39           H  
ATOM    692  HD2 PRO A  82      20.146  -0.470  -7.127  1.00129.34           H  
ATOM    693  HD3 PRO A  82      21.690  -1.307  -6.890  1.00129.34           H  
ATOM    694  N   VAL A  83      17.784  -4.913  -5.576  1.00190.02           N  
ANISOU  694  N   VAL A  83    17669  30628  23902   1081  -1324   4184       N  
ATOM    695  CA  VAL A  83      16.385  -5.266  -5.326  1.00194.16           C  
ANISOU  695  CA  VAL A  83    18428  30798  24545   1176  -1225   4079       C  
ATOM    696  C   VAL A  83      16.148  -5.412  -3.811  1.00204.42           C  
ANISOU  696  C   VAL A  83    19891  31995  25783   1121  -1264   4085       C  
ATOM    697  O   VAL A  83      16.927  -6.087  -3.136  1.00207.50           O  
ANISOU  697  O   VAL A  83    20193  32564  26084   1194  -1335   4182       O  
ATOM    698  CB  VAL A  83      16.024  -6.616  -6.014  1.00190.41           C  
ANISOU  698  CB  VAL A  83    17913  30256  24178   1486  -1133   4064       C  
ATOM    699  CG1 VAL A  83      14.632  -7.180  -5.654  1.00197.95           C  
ANISOU  699  CG1 VAL A  83    19109  30861  25242   1565  -1037   3961       C  
ATOM    700  CG2 VAL A  83      16.153  -6.521  -7.544  1.00193.94           C  
ANISOU  700  CG2 VAL A  83    18210  30804  24676   1525  -1089   4050       C  
ATOM    701  H   VAL A  83      18.454  -5.665  -5.476  1.00190.02           H  
ATOM    702  HA  VAL A  83      15.727  -4.490  -5.714  1.00194.16           H  
ATOM    703  HB  VAL A  83      16.755  -7.351  -5.685  1.00190.41           H  
ATOM    704 HG11 VAL A  83      14.391  -8.054  -6.256  1.00197.95           H  
ATOM    705 HG12 VAL A  83      14.577  -7.504  -4.615  1.00197.95           H  
ATOM    706 HG13 VAL A  83      13.848  -6.441  -5.821  1.00197.95           H  
ATOM    707 HG21 VAL A  83      16.007  -7.495  -8.011  1.00193.94           H  
ATOM    708 HG22 VAL A  83      15.411  -5.841  -7.961  1.00193.94           H  
ATOM    709 HG23 VAL A  83      17.139  -6.166  -7.844  1.00193.94           H  
ATOM    710  N   LEU A  84      15.044  -4.816  -3.324  1.00205.05           N  
ANISOU  710  N   LEU A  84    20204  31797  25908    995  -1214   3987       N  
ATOM    711  CA  LEU A  84      14.547  -4.989  -1.955  1.00199.52           C  
ANISOU  711  CA  LEU A  84    19682  30970  25156    944  -1231   3976       C  
ATOM    712  C   LEU A  84      13.853  -6.363  -1.818  1.00214.35           C  
ANISOU  712  C   LEU A  84    21626  32707  27111   1215  -1166   3969       C  
ATOM    713  O   LEU A  84      12.950  -6.646  -2.608  1.00219.82           O  
ANISOU  713  O   LEU A  84    22361  33227  27934   1363  -1065   3901       O  
ATOM    714  CB  LEU A  84      13.556  -3.848  -1.631  1.00180.31           C  
ANISOU  714  CB  LEU A  84    17479  28277  22754    737  -1180   3868       C  
ATOM    715  CG  LEU A  84      14.244  -2.553  -1.151  1.00169.39           C  
ANISOU  715  CG  LEU A  84    16115  27007  21238    428  -1261   3884       C  
ATOM    716  CD1 LEU A  84      13.237  -1.395  -1.022  1.00173.22           C  
ANISOU  716  CD1 LEU A  84    16821  27214  21782    252  -1183   3773       C  
ATOM    717  CD2 LEU A  84      15.004  -2.759   0.174  1.00160.01           C  
ANISOU  717  CD2 LEU A  84    14949  25950  19898    354  -1353   3950       C  
ATOM    718  H   LEU A  84      14.450  -4.287  -3.946  1.00205.05           H  
ATOM    719  HA  LEU A  84      15.410  -4.913  -1.300  1.00199.52           H  
ATOM    720  HB2 LEU A  84      12.928  -3.649  -2.502  1.00180.31           H  
ATOM    721  HB3 LEU A  84      12.872  -4.167  -0.843  1.00180.31           H  
ATOM    722  HG  LEU A  84      14.965  -2.261  -1.916  1.00169.39           H  
ATOM    723 HD11 LEU A  84      13.641  -0.480  -1.453  1.00173.22           H  
ATOM    724 HD12 LEU A  84      12.299  -1.610  -1.533  1.00173.22           H  
ATOM    725 HD13 LEU A  84      12.989  -1.181   0.019  1.00173.22           H  
ATOM    726 HD21 LEU A  84      15.127  -1.822   0.718  1.00160.01           H  
ATOM    727 HD22 LEU A  84      14.490  -3.462   0.831  1.00160.01           H  
ATOM    728 HD23 LEU A  84      16.004  -3.153   0.001  1.00160.01           H  
ATOM    729  N   PRO A  85      14.300  -7.204  -0.855  1.00213.44           N  
ANISOU  729  N   PRO A  85    21526  32661  26910   1278  -1220   4042       N  
ATOM    730  CA  PRO A  85      13.896  -8.619  -0.793  1.00210.99           C  
ANISOU  730  CA  PRO A  85    21257  32243  26666   1554  -1160   4056       C  
ATOM    731  C   PRO A  85      12.440  -8.872  -0.358  1.00207.13           C  
ANISOU  731  C   PRO A  85    21019  31406  26276   1577  -1053   3941       C  
ATOM    732  O   PRO A  85      11.865  -9.864  -0.804  1.00214.37           O  
ANISOU  732  O   PRO A  85    21974  32182  27297   1786   -964   3907       O  
ATOM    733  CB  PRO A  85      14.907  -9.237   0.189  1.00225.04           C  
ANISOU  733  CB  PRO A  85    22976  34220  28308   1581  -1265   4185       C  
ATOM    734  CG  PRO A  85      15.274  -8.096   1.124  1.00229.43           C  
ANISOU  734  CG  PRO A  85    23574  34866  28734   1271  -1356   4189       C  
ATOM    735  CD  PRO A  85      15.266  -6.885   0.200  1.00221.39           C  
ANISOU  735  CD  PRO A  85    22489  33883  27747   1106  -1346   4131       C  
ATOM    736  HA  PRO A  85      14.031  -9.079  -1.774  1.00210.99           H  
ATOM    737  HB2 PRO A  85      14.526 -10.107   0.725  1.00225.04           H  
ATOM    738  HB3 PRO A  85      15.793  -9.557  -0.361  1.00225.04           H  
ATOM    739  HG2 PRO A  85      14.498  -7.987   1.882  1.00229.43           H  
ATOM    740  HG3 PRO A  85      16.225  -8.241   1.638  1.00229.43           H  
ATOM    741  HD2 PRO A  85      15.013  -5.974   0.743  1.00221.39           H  
ATOM    742  HD3 PRO A  85      16.246  -6.757  -0.255  1.00221.39           H  
ATOM    743  N   GLN A  86      11.879  -7.991   0.490  1.00199.78           N  
ANISOU  743  N   GLN A  86    20262  30334  25312   1366  -1053   3878       N  
ATOM    744  CA  GLN A  86      10.522  -8.125   1.030  1.00200.24           C  
ANISOU  744  CA  GLN A  86    20554  30082  25447   1383   -954   3780       C  
ATOM    745  C   GLN A  86       9.427  -7.456   0.176  1.00197.79           C  
ANISOU  745  C   GLN A  86    20328  29561  25262   1316   -857   3661       C  
ATOM    746  O   GLN A  86       8.252  -7.710   0.439  1.00191.82           O  
ANISOU  746  O   GLN A  86    19752  28554  24577   1323   -768   3578       O  
ATOM    747  CB  GLN A  86      10.481  -7.618   2.486  1.00205.48           C  
ANISOU  747  CB  GLN A  86    21375  30702  25996   1211   -996   3781       C  
ATOM    748  CG  GLN A  86      11.314  -8.484   3.452  1.00207.70           C  
ANISOU  748  CG  GLN A  86    21620  31133  26164   1306  -1076   3896       C  
ATOM    749  CD  GLN A  86      10.892  -8.291   4.910  1.00209.72           C  
ANISOU  749  CD  GLN A  86    22048  31338  26299   1123  -1113   3890       C  
ATOM    750  NE2 GLN A  86      11.686  -7.564   5.695  1.00214.07           N  
ANISOU  750  NE2 GLN A  86    22541  32091  26706    905  -1219   3938       N  
ATOM    751  OE1 GLN A  86       9.857  -8.806   5.325  1.00204.47           O  
ANISOU  751  OE1 GLN A  86    21567  30460  25661   1168  -1044   3841       O  
ATOM    752  H   GLN A  86      12.418  -7.207   0.831  1.00199.78           H  
ATOM    753  HA  GLN A  86      10.263  -9.184   1.060  1.00200.24           H  
ATOM    754  HB2 GLN A  86      10.821  -6.582   2.537  1.00205.48           H  
ATOM    755  HB3 GLN A  86       9.443  -7.606   2.827  1.00205.48           H  
ATOM    756  HG2 GLN A  86      11.170  -9.539   3.220  1.00207.70           H  
ATOM    757  HG3 GLN A  86      12.380  -8.289   3.330  1.00207.70           H  
ATOM    758 HE21 GLN A  86      12.508  -7.104   5.324  1.00214.07           H  
ATOM    759 HE22 GLN A  86      11.453  -7.438   6.669  1.00214.07           H  
ATOM    760  N   VAL A  87       9.800  -6.637  -0.825  1.00199.97           N  
ANISOU  760  N   VAL A  87    20475  29940  25566   1252   -870   3659       N  
ATOM    761  CA  VAL A  87       8.850  -5.998  -1.741  1.00195.68           C  
ANISOU  761  CA  VAL A  87    19998  29213  25140   1196   -785   3565       C  
ATOM    762  C   VAL A  87       8.380  -7.007  -2.804  1.00207.93           C  
ANISOU  762  C   VAL A  87    21520  30671  26815   1414   -700   3530       C  
ATOM    763  O   VAL A  87       9.212  -7.536  -3.539  1.00222.90           O  
ANISOU  763  O   VAL A  87    23251  32727  28714   1548   -717   3578       O  
ATOM    764  CB  VAL A  87       9.465  -4.755  -2.448  1.00199.76           C  
ANISOU  764  CB  VAL A  87    20400  29873  25629   1031   -833   3583       C  
ATOM    765  CG1 VAL A  87       8.568  -4.149  -3.551  1.00223.37           C  
ANISOU  765  CG1 VAL A  87    23438  32685  28747   1011   -746   3505       C  
ATOM    766  CG2 VAL A  87       9.799  -3.659  -1.425  1.00180.31           C  
ANISOU  766  CG2 VAL A  87    18006  27462  23041    784   -902   3598       C  
ATOM    767  H   VAL A  87      10.780  -6.485  -1.013  1.00199.97           H  
ATOM    768  HA  VAL A  87       7.985  -5.660  -1.165  1.00195.68           H  
ATOM    769  HB  VAL A  87      10.404  -5.052  -2.918  1.00199.76           H  
ATOM    770 HG11 VAL A  87       8.997  -3.229  -3.946  1.00223.37           H  
ATOM    771 HG12 VAL A  87       8.442  -4.827  -4.395  1.00223.37           H  
ATOM    772 HG13 VAL A  87       7.576  -3.907  -3.168  1.00223.37           H  
ATOM    773 HG21 VAL A  87      10.238  -2.785  -1.906  1.00180.31           H  
ATOM    774 HG22 VAL A  87       8.896  -3.334  -0.908  1.00180.31           H  
ATOM    775 HG23 VAL A  87      10.504  -4.007  -0.671  1.00180.31           H  
ATOM    776  N   MET A  88       7.057  -7.236  -2.849  1.00205.54           N  
ANISOU  776  N   MET A  88    21375  30112  26609   1443   -602   3444       N  
ATOM    777  CA  MET A  88       6.389  -8.170  -3.764  1.00203.02           C  
ANISOU  777  CA  MET A  88    21053  29686  26400   1619   -516   3399       C  
ATOM    778  C   MET A  88       5.389  -7.468  -4.703  1.00190.54           C  
ANISOU  778  C   MET A  88    19501  27969  24928   1557   -447   3326       C  
ATOM    779  O   MET A  88       4.813  -8.141  -5.559  1.00197.32           O  
ANISOU  779  O   MET A  88    20383  28715  25877   1669   -369   3276       O  
ATOM    780  CB  MET A  88       5.674  -9.274  -2.949  1.00222.04           C  
ANISOU  780  CB  MET A  88    23613  31925  28827   1730   -458   3370       C  
ATOM    781  CG  MET A  88       6.542  -9.996  -1.902  1.00250.08           C  
ANISOU  781  CG  MET A  88    27156  35591  32271   1798   -524   3453       C  
ATOM    782  SD  MET A  88       8.112 -10.681  -2.505  1.00264.57           S  
ANISOU  782  SD  MET A  88    28759  37704  34062   1963   -588   3556       S  
ATOM    783  CE  MET A  88       8.777 -11.293  -0.940  1.00264.22           C  
ANISOU  783  CE  MET A  88    28690  37839  33861   1927   -705   3673       C  
ATOM    784  H   MET A  88       6.457  -6.772  -2.182  1.00205.54           H  
ATOM    785  HA  MET A  88       7.125  -8.648  -4.411  1.00203.02           H  
ATOM    786  HB2 MET A  88       4.820  -8.837  -2.429  1.00222.04           H  
ATOM    787  HB3 MET A  88       5.252 -10.014  -3.629  1.00222.04           H  
ATOM    788  HG2 MET A  88       6.763  -9.316  -1.081  1.00250.08           H  
ATOM    789  HG3 MET A  88       5.967 -10.814  -1.466  1.00250.08           H  
ATOM    790  HE1 MET A  88       9.805 -11.618  -1.080  1.00264.22           H  
ATOM    791  HE2 MET A  88       8.764 -10.509  -0.185  1.00264.22           H  
ATOM    792  HE3 MET A  88       8.187 -12.136  -0.578  1.00264.22           H  
ATOM    793  N   MET A  89       5.188  -6.149  -4.530  1.00175.47           N  
ANISOU  793  N   MET A  89    17593  26070  23008   1380   -473   3323       N  
ATOM    794  CA  MET A  89       4.261  -5.324  -5.307  1.00163.71           C  
ANISOU  794  CA  MET A  89    16142  24439  21620   1319   -408   3268       C  
ATOM    795  C   MET A  89       4.740  -5.134  -6.758  1.00158.27           C  
ANISOU  795  C   MET A  89    15288  23886  20962   1345   -424   3292       C  
ATOM    796  O   MET A  89       5.935  -4.933  -6.975  1.00163.09           O  
ANISOU  796  O   MET A  89    15755  24713  21500   1345   -495   3353       O  
ATOM    797  CB  MET A  89       4.113  -3.963  -4.587  1.00149.51           C  
ANISOU  797  CB  MET A  89    14450  22557  19798   1120   -413   3254       C  
ATOM    798  CG  MET A  89       2.930  -3.110  -5.075  1.00164.96           C  
ANISOU  798  CG  MET A  89    16498  24308  21872   1081   -325   3197       C  
ATOM    799  SD  MET A  89       2.839  -1.453  -4.345  1.00185.32           S  
ANISOU  799  SD  MET A  89    19181  26811  24420    851   -328   3193       S  
ATOM    800  CE  MET A  89       4.008  -0.575  -5.413  1.00182.01           C  
ANISOU  800  CE  MET A  89    18580  26662  23913    760   -438   3272       C  
ATOM    801  H   MET A  89       5.720  -5.663  -3.824  1.00175.47           H  
ATOM    802  HA  MET A  89       3.292  -5.828  -5.311  1.00163.71           H  
ATOM    803  HB2 MET A  89       3.976  -4.138  -3.519  1.00149.51           H  
ATOM    804  HB3 MET A  89       5.040  -3.394  -4.672  1.00149.51           H  
ATOM    805  HG2 MET A  89       2.940  -2.996  -6.158  1.00164.96           H  
ATOM    806  HG3 MET A  89       2.002  -3.628  -4.830  1.00164.96           H  
ATOM    807  HE1 MET A  89       4.082   0.470  -5.115  1.00182.01           H  
ATOM    808  HE2 MET A  89       4.999  -1.025  -5.359  1.00182.01           H  
ATOM    809  HE3 MET A  89       3.664  -0.609  -6.446  1.00182.01           H  
ATOM    810  N   ILE A  90       3.792  -5.144  -7.710  1.00158.35           N  
ANISOU  810  N   ILE A  90    15314  23777  21077   1366   -356   3248       N  
ATOM    811  CA  ILE A  90       4.038  -4.769  -9.103  1.00154.04           C  
ANISOU  811  CA  ILE A  90    14631  23336  20562   1369   -363   3266       C  
ATOM    812  C   ILE A  90       3.811  -3.250  -9.224  1.00157.33           C  
ANISOU  812  C   ILE A  90    15070  23718  20991   1195   -377   3282       C  
ATOM    813  O   ILE A  90       2.665  -2.796  -9.248  1.00145.99           O  
ANISOU  813  O   ILE A  90    13720  22110  19641   1162   -317   3249       O  
ATOM    814  CB  ILE A  90       3.096  -5.515 -10.094  1.00147.21           C  
ANISOU  814  CB  ILE A  90    13766  22377  19791   1486   -286   3217       C  
ATOM    815  CG1 ILE A  90       3.259  -7.049 -10.017  1.00156.12           C  
ANISOU  815  CG1 ILE A  90    14910  23503  20904   1650   -258   3195       C  
ATOM    816  CG2 ILE A  90       3.265  -5.048 -11.560  1.00139.37           C  
ANISOU  816  CG2 ILE A  90    12629  21510  18813   1480   -297   3238       C  
ATOM    817  CD1 ILE A  90       1.967  -7.793 -10.370  1.00174.38           C  
ANISOU  817  CD1 ILE A  90    17250  25710  23297   1745   -177   3135       C  
ATOM    818  H   ILE A  90       2.830  -5.318  -7.459  1.00158.35           H  
ATOM    819  HA  ILE A  90       5.069  -5.004  -9.380  1.00154.04           H  
ATOM    820  HB  ILE A  90       2.069  -5.300  -9.796  1.00147.21           H  
ATOM    821 HG12 ILE A  90       4.066  -7.383 -10.668  1.00156.12           H  
ATOM    822 HG13 ILE A  90       3.547  -7.361  -9.014  1.00156.12           H  
ATOM    823 HG21 ILE A  90       2.721  -5.688 -12.254  1.00139.37           H  
ATOM    824 HG22 ILE A  90       2.907  -4.030 -11.716  1.00139.37           H  
ATOM    825 HG23 ILE A  90       4.312  -5.072 -11.859  1.00139.37           H  
ATOM    826 HD11 ILE A  90       2.165  -8.849 -10.546  1.00174.38           H  
ATOM    827 HD12 ILE A  90       1.249  -7.719  -9.555  1.00174.38           H  
ATOM    828 HD13 ILE A  90       1.486  -7.388 -11.261  1.00174.38           H  
ATOM    829  N   LEU A  91       4.920  -2.496  -9.241  1.00161.12           N  
ANISOU  829  N   LEU A  91    15472  24364  21382   1082   -454   3337       N  
ATOM    830  CA  LEU A  91       4.926  -1.037  -9.306  1.00152.51           C  
ANISOU  830  CA  LEU A  91    14431  23232  20285    898   -469   3353       C  
ATOM    831  C   LEU A  91       4.700  -0.538 -10.743  1.00158.06           C  
ANISOU  831  C   LEU A  91    15047  23962  21047    876   -456   3375       C  
ATOM    832  O   LEU A  91       5.253  -1.103 -11.686  1.00171.55           O  
ANISOU  832  O   LEU A  91    16605  25835  22742    947   -479   3400       O  
ATOM    833  CB  LEU A  91       6.259  -0.540  -8.695  1.00145.57           C  
ANISOU  833  CB  LEU A  91    13506  22529  19274    762   -559   3404       C  
ATOM    834  CG  LEU A  91       6.549   0.979  -8.732  1.00149.53           C  
ANISOU  834  CG  LEU A  91    14063  23009  19744    544   -579   3424       C  
ATOM    835  CD1 LEU A  91       5.539   1.807  -7.915  1.00139.93           C  
ANISOU  835  CD1 LEU A  91    13063  21527  18577    469   -509   3369       C  
ATOM    836  CD2 LEU A  91       7.989   1.272  -8.278  1.00154.70           C  
ANISOU  836  CD2 LEU A  91    14644  23884  20253    410   -677   3477       C  
ATOM    837  H   LEU A  91       5.825  -2.943  -9.196  1.00161.12           H  
ATOM    838  HA  LEU A  91       4.104  -0.673  -8.690  1.00152.51           H  
ATOM    839  HB2 LEU A  91       6.305  -0.871  -7.657  1.00145.57           H  
ATOM    840  HB3 LEU A  91       7.077  -1.052  -9.205  1.00145.57           H  
ATOM    841  HG  LEU A  91       6.480   1.317  -9.765  1.00149.53           H  
ATOM    842 HD11 LEU A  91       5.414   2.790  -8.366  1.00139.93           H  
ATOM    843 HD12 LEU A  91       4.555   1.346  -7.862  1.00139.93           H  
ATOM    844 HD13 LEU A  91       5.873   1.963  -6.889  1.00139.93           H  
ATOM    845 HD21 LEU A  91       8.040   2.097  -7.566  1.00154.70           H  
ATOM    846 HD22 LEU A  91       8.446   0.405  -7.805  1.00154.70           H  
ATOM    847 HD23 LEU A  91       8.620   1.543  -9.123  1.00154.70           H  
ATOM    848  N   ILE A  92       3.917   0.545 -10.854  1.00156.85           N  
ANISOU  848  N   ILE A  92    14996  23644  20958    782   -414   3367       N  
ATOM    849  CA  ILE A  92       3.692   1.315 -12.077  1.00153.49           C  
ANISOU  849  CA  ILE A  92    14507  23229  20582    738   -407   3404       C  
ATOM    850  C   ILE A  92       4.454   2.659 -11.941  1.00155.84           C  
ANISOU  850  C   ILE A  92    14824  23575  20813    542   -452   3450       C  
ATOM    851  O   ILE A  92       4.440   3.228 -10.849  1.00164.43           O  
ANISOU  851  O   ILE A  92    16046  24565  21864    435   -448   3432       O  
ATOM    852  CB  ILE A  92       2.154   1.565 -12.276  1.00146.92           C  
ANISOU  852  CB  ILE A  92    13767  22178  19879    788   -321   3377       C  
ATOM    853  CG1 ILE A  92       1.506   0.413 -13.086  1.00140.51           C  
ANISOU  853  CG1 ILE A  92    12903  21362  19123    959   -284   3339       C  
ATOM    854  CG2 ILE A  92       1.772   2.898 -12.959  1.00150.01           C  
ANISOU  854  CG2 ILE A  92    14132  22550  20316    708   -317   3432       C  
ATOM    855  CD1 ILE A  92       1.218  -0.872 -12.299  1.00162.70           C  
ANISOU  855  CD1 ILE A  92    15840  24008  21971   1032   -225   3277       C  
ATOM    856  H   ILE A  92       3.503   0.937 -10.019  1.00156.85           H  
ATOM    857  HA  ILE A  92       4.062   0.740 -12.923  1.00153.49           H  
ATOM    858  HB  ILE A  92       1.674   1.586 -11.295  1.00146.92           H  
ATOM    859 HG12 ILE A  92       0.546   0.747 -13.479  1.00140.51           H  
ATOM    860 HG13 ILE A  92       2.104   0.186 -13.969  1.00140.51           H  
ATOM    861 HG21 ILE A  92       0.698   2.950 -13.124  1.00150.01           H  
ATOM    862 HG22 ILE A  92       2.021   3.764 -12.346  1.00150.01           H  
ATOM    863 HG23 ILE A  92       2.256   3.012 -13.928  1.00150.01           H  
ATOM    864 HD11 ILE A  92       1.466  -1.756 -12.887  1.00162.70           H  
ATOM    865 HD12 ILE A  92       1.771  -0.929 -11.363  1.00162.70           H  
ATOM    866 HD13 ILE A  92       0.156  -0.932 -12.059  1.00162.70           H  
ATOM    867  N   PRO A  93       5.093   3.161 -13.029  1.00140.53           N  
ANISOU  867  N   PRO A  93    12763  21788  18846    480   -494   3506       N  
ATOM    868  CA  PRO A  93       5.680   4.519 -13.077  1.00135.80           C  
ANISOU  868  CA  PRO A  93    12194  21224  18181    276   -532   3551       C  
ATOM    869  C   PRO A  93       4.774   5.657 -12.561  1.00142.56           C  
ANISOU  869  C   PRO A  93    13243  21815  19107    190   -466   3538       C  
ATOM    870  O   PRO A  93       3.644   5.794 -13.019  1.00160.86           O  
ANISOU  870  O   PRO A  93    15607  23972  21542    278   -398   3531       O  
ATOM    871  CB  PRO A  93       6.020   4.707 -14.562  1.00136.23           C  
ANISOU  871  CB  PRO A  93    12089  21449  18224    258   -565   3611       C  
ATOM    872  CG  PRO A  93       6.329   3.306 -15.052  1.00135.66           C  
ANISOU  872  CG  PRO A  93    11871  21519  18154    438   -571   3594       C  
ATOM    873  CD  PRO A  93       5.322   2.452 -14.293  1.00127.89           C  
ANISOU  873  CD  PRO A  93    10990  20349  17253    582   -508   3528       C  
ATOM    874  HA  PRO A  93       6.605   4.482 -12.503  1.00135.80           H  
ATOM    875  HB2 PRO A  93       5.162   5.097 -15.112  1.00136.23           H  
ATOM    876  HB3 PRO A  93       6.848   5.396 -14.720  1.00136.23           H  
ATOM    877  HG2 PRO A  93       6.259   3.203 -16.134  1.00135.66           H  
ATOM    878  HG3 PRO A  93       7.343   3.036 -14.754  1.00135.66           H  
ATOM    879  HD2 PRO A  93       4.383   2.385 -14.841  1.00127.89           H  
ATOM    880  HD3 PRO A  93       5.716   1.445 -14.157  1.00127.89           H  
ATOM    881  N   GLY A  94       5.286   6.437 -11.599  1.00132.89           N  
ANISOU  881  N   GLY A  94    12132  20552  17806     14   -481   3535       N  
ATOM    882  CA  GLY A  94       4.599   7.584 -11.007  1.00126.20           C  
ANISOU  882  CA  GLY A  94    11493  19445  17014    -77   -406   3515       C  
ATOM    883  C   GLY A  94       3.738   7.212  -9.787  1.00150.87           C  
ANISOU  883  C   GLY A  94    14772  22383  20169    -20   -342   3440       C  
ATOM    884  O   GLY A  94       3.255   8.124  -9.117  1.00165.02           O  
ANISOU  884  O   GLY A  94    16752  23966  21981   -114   -275   3413       O  
ATOM    885  H   GLY A  94       6.231   6.272 -11.279  1.00132.89           H  
ATOM    886  HA2 GLY A  94       5.356   8.302 -10.690  1.00126.20           H  
ATOM    887  HA3 GLY A  94       3.978   8.092 -11.746  1.00126.20           H  
ATOM    888  N   GLN A  95       3.558   5.915  -9.471  1.00155.89           N  
ANISOU  888  N   GLN A  95    15345  23079  20806    128   -352   3405       N  
ATOM    889  CA  GLN A  95       2.868   5.461  -8.261  1.00145.17           C  
ANISOU  889  CA  GLN A  95    14130  21554  19474    186   -290   3336       C  
ATOM    890  C   GLN A  95       3.798   5.597  -7.044  1.00139.99           C  
ANISOU  890  C   GLN A  95    13560  20948  18680     40   -335   3314       C  
ATOM    891  O   GLN A  95       4.919   5.088  -7.082  1.00120.69           O  
ANISOU  891  O   GLN A  95    10996  18735  16125     10   -431   3344       O  
ATOM    892  CB  GLN A  95       2.373   4.011  -8.453  1.00151.11           C  
ANISOU  892  CB  GLN A  95    14792  22350  20275    390   -284   3312       C  
ATOM    893  CG  GLN A  95       1.590   3.451  -7.248  1.00161.21           C  
ANISOU  893  CG  GLN A  95    16212  23447  21594    463   -209   3244       C  
ATOM    894  CD  GLN A  95       1.000   2.062  -7.497  1.00168.56           C  
ANISOU  894  CD  GLN A  95    17060  24416  22570    652   -199   3223       C  
ATOM    895  NE2 GLN A  95      -0.141   1.790  -6.862  1.00191.03           N  
ANISOU  895  NE2 GLN A  95    20010  27078  25495    733   -112   3171       N  
ATOM    896  OE1 GLN A  95       1.571   1.241  -8.214  1.00144.09           O  
ANISOU  896  OE1 GLN A  95    13810  21506  19432    722   -262   3251       O  
ATOM    897  H   GLN A  95       3.966   5.195 -10.051  1.00155.89           H  
ATOM    898  HA  GLN A  95       1.989   6.090  -8.107  1.00145.17           H  
ATOM    899  HB2 GLN A  95       1.745   3.970  -9.344  1.00151.11           H  
ATOM    900  HB3 GLN A  95       3.217   3.357  -8.653  1.00151.11           H  
ATOM    901  HG2 GLN A  95       2.235   3.379  -6.372  1.00161.21           H  
ATOM    902  HG3 GLN A  95       0.785   4.141  -6.990  1.00161.21           H  
ATOM    903 HE21 GLN A  95      -0.584   2.490  -6.287  1.00191.03           H  
ATOM    904 HE22 GLN A  95      -0.575   0.877  -6.938  1.00191.03           H  
ATOM    905  N   THR A  96       3.302   6.263  -5.989  1.00156.43           N  
ANISOU  905  N   THR A  96    15850  22821  20766    -52   -263   3263       N  
ATOM    906  CA  THR A  96       4.005   6.418  -4.715  1.00156.91           C  
ANISOU  906  CA  THR A  96    16017  22914  20686   -210   -299   3234       C  
ATOM    907  C   THR A  96       3.963   5.101  -3.915  1.00156.14           C  
ANISOU  907  C   THR A  96    15891  22887  20546    -95   -326   3208       C  
ATOM    908  O   THR A  96       2.891   4.517  -3.768  1.00161.46           O  
ANISOU  908  O   THR A  96    16616  23418  21314     56   -251   3166       O  
ATOM    909  CB  THR A  96       3.371   7.543  -3.856  1.00170.37           C  
ANISOU  909  CB  THR A  96    17970  24354  22408   -335   -195   3176       C  
ATOM    910  CG2 THR A  96       3.995   7.737  -2.461  1.00162.67           C  
ANISOU  910  CG2 THR A  96    17114  23425  21267   -532   -235   3143       C  
ATOM    911  OG1 THR A  96       3.502   8.769  -4.550  1.00194.98           O  
ANISOU  911  OG1 THR A  96    21125  27386  25574   -427   -161   3209       O  
ATOM    912  H   THR A  96       2.367   6.639  -6.031  1.00156.43           H  
ATOM    913  HA  THR A  96       5.043   6.685  -4.925  1.00156.91           H  
ATOM    914  HB  THR A  96       2.303   7.355  -3.735  1.00170.37           H  
ATOM    915  HG1 THR A  96       3.054   8.695  -5.396  1.00194.98           H  
ATOM    916 HG21 THR A  96       3.591   8.623  -1.970  1.00162.67           H  
ATOM    917 HG22 THR A  96       3.803   6.890  -1.803  1.00162.67           H  
ATOM    918 HG23 THR A  96       5.076   7.863  -2.526  1.00162.67           H  
ATOM    919  N   LEU A  97       5.138   4.682  -3.423  1.00122.44           N  
ANISOU  919  N   LEU A  97    11539  18846  16135   -166   -433   3241       N  
ATOM    920  CA  LEU A  97       5.377   3.440  -2.696  1.00124.02           C  
ANISOU  920  CA  LEU A  97    11708  19134  16281    -60   -471   3236       C  
ATOM    921  C   LEU A  97       6.022   3.775  -1.335  1.00135.02           C  
ANISOU  921  C   LEU A  97    13224  20558  17520   -243   -511   3220       C  
ATOM    922  O   LEU A  97       7.239   3.962  -1.285  1.00135.04           O  
ANISOU  922  O   LEU A  97    13171  20743  17395   -418   -601   3263       O  
ATOM    923  CB  LEU A  97       6.270   2.532  -3.584  1.00116.98           C  
ANISOU  923  CB  LEU A  97    10578  18512  15358     61   -566   3306       C  
ATOM    924  CG  LEU A  97       6.773   1.216  -2.937  1.00118.31           C  
ANISOU  924  CG  LEU A  97    10699  18793  15460    179   -615   3322       C  
ATOM    925  CD1 LEU A  97       5.629   0.366  -2.349  1.00124.41           C  
ANISOU  925  CD1 LEU A  97    11595  19349  16328    329   -520   3259       C  
ATOM    926  CD2 LEU A  97       7.652   0.416  -3.923  1.00127.65           C  
ANISOU  926  CD2 LEU A  97    11648  20226  16629    316   -688   3393       C  
ATOM    927  H   LEU A  97       5.960   5.253  -3.576  1.00122.44           H  
ATOM    928  HA  LEU A  97       4.438   2.910  -2.549  1.00124.02           H  
ATOM    929  HB2 LEU A  97       5.714   2.288  -4.489  1.00116.98           H  
ATOM    930  HB3 LEU A  97       7.138   3.104  -3.919  1.00116.98           H  
ATOM    931  HG  LEU A  97       7.430   1.476  -2.107  1.00118.31           H  
ATOM    932 HD11 LEU A  97       5.758  -0.701  -2.529  1.00124.41           H  
ATOM    933 HD12 LEU A  97       5.572   0.504  -1.270  1.00124.41           H  
ATOM    934 HD13 LEU A  97       4.658   0.644  -2.758  1.00124.41           H  
ATOM    935 HD21 LEU A  97       7.209  -0.540  -4.202  1.00127.65           H  
ATOM    936 HD22 LEU A  97       7.828   0.963  -4.849  1.00127.65           H  
ATOM    937 HD23 LEU A  97       8.628   0.203  -3.486  1.00127.65           H  
ATOM    938  N   PRO A  98       5.216   3.848  -0.250  1.00130.63           N  
ANISOU  938  N   PRO A  98    12835  19839  16961   -226   -448   3159       N  
ATOM    939  CA  PRO A  98       5.755   3.965   1.114  1.00130.43           C  
ANISOU  939  CA  PRO A  98    12918  19869  16771   -396   -496   3147       C  
ATOM    940  C   PRO A  98       6.231   2.599   1.654  1.00134.35           C  
ANISOU  940  C   PRO A  98    13322  20534  17192   -278   -574   3190       C  
ATOM    941  O   PRO A  98       5.643   1.572   1.314  1.00124.87           O  
ANISOU  941  O   PRO A  98    12074  19285  16087    -60   -539   3188       O  
ATOM    942  CB  PRO A  98       4.569   4.542   1.895  1.00128.40           C  
ANISOU  942  CB  PRO A  98    12916  19309  16559   -452   -361   3051       C  
ATOM    943  CG  PRO A  98       3.348   3.938   1.226  1.00127.83           C  
ANISOU  943  CG  PRO A  98    12828  19060  16681   -229   -256   3024       C  
ATOM    944  CD  PRO A  98       3.749   3.833  -0.243  1.00126.19           C  
ANISOU  944  CD  PRO A  98    12386  19021  16540    -84   -321   3094       C  
ATOM    945  HA  PRO A  98       6.580   4.675   1.141  1.00130.43           H  
ATOM    946  HB2 PRO A  98       4.612   4.345   2.965  1.00128.40           H  
ATOM    947  HB3 PRO A  98       4.551   5.626   1.770  1.00128.40           H  
ATOM    948  HG2 PRO A  98       3.175   2.938   1.626  1.00127.83           H  
ATOM    949  HG3 PRO A  98       2.445   4.526   1.378  1.00127.83           H  
ATOM    950  HD2 PRO A  98       3.330   2.928  -0.682  1.00126.19           H  
ATOM    951  HD3 PRO A  98       3.377   4.693  -0.801  1.00126.19           H  
ATOM    952  N   LEU A  99       7.309   2.615   2.453  1.00141.63           N  
ANISOU  952  N   LEU A  99    14218  21657  17938   -426   -681   3235       N  
ATOM    953  CA  LEU A  99       7.950   1.428   3.028  1.00144.11           C  
ANISOU  953  CA  LEU A  99    14428  22163  18167   -320   -771   3300       C  
ATOM    954  C   LEU A  99       8.363   1.693   4.486  1.00157.46           C  
ANISOU  954  C   LEU A  99    16241  23915  19673   -521   -826   3300       C  
ATOM    955  O   LEU A  99       8.600   2.843   4.858  1.00163.86           O  
ANISOU  955  O   LEU A  99    17152  24720  20389   -774   -835   3271       O  
ATOM    956  CB  LEU A  99       9.206   1.062   2.194  1.00132.61           C  
ANISOU  956  CB  LEU A  99    12701  21009  16676   -246   -886   3406       C  
ATOM    957  CG  LEU A  99       8.962   0.612   0.736  1.00137.51           C  
ANISOU  957  CG  LEU A  99    13173  21626  17450    -61   -849   3417       C  
ATOM    958  CD1 LEU A  99      10.274   0.603  -0.073  1.00131.11           C  
ANISOU  958  CD1 LEU A  99    12111  21132  16574    -44   -960   3516       C  
ATOM    959  CD2 LEU A  99       8.235  -0.744   0.656  1.00153.37           C  
ANISOU  959  CD2 LEU A  99    15194  23502  19579    199   -778   3393       C  
ATOM    960  H   LEU A  99       7.745   3.501   2.680  1.00141.63           H  
ATOM    961  HA  LEU A  99       7.247   0.596   3.040  1.00144.11           H  
ATOM    962  HB2 LEU A  99       9.862   1.932   2.179  1.00132.61           H  
ATOM    963  HB3 LEU A  99       9.771   0.278   2.702  1.00132.61           H  
ATOM    964  HG  LEU A  99       8.319   1.349   0.257  1.00137.51           H  
ATOM    965 HD11 LEU A  99      10.369  -0.281  -0.703  1.00131.11           H  
ATOM    966 HD12 LEU A  99      10.318   1.470  -0.731  1.00131.11           H  
ATOM    967 HD13 LEU A  99      11.154   0.642   0.570  1.00131.11           H  
ATOM    968 HD21 LEU A  99       7.519  -0.751  -0.165  1.00153.37           H  
ATOM    969 HD22 LEU A  99       8.935  -1.562   0.496  1.00153.37           H  
ATOM    970 HD23 LEU A  99       7.687  -0.985   1.566  1.00153.37           H  
ATOM    971  N   GLN A 100       8.487   0.606   5.266  1.00155.44           N  
ANISOU  971  N   GLN A 100    15983  23718  19361   -414   -862   3334       N  
ATOM    972  CA  GLN A 100       9.070   0.590   6.610  1.00152.06           C  
ANISOU  972  CA  GLN A 100    15636  23401  18739   -583   -938   3358       C  
ATOM    973  C   GLN A 100       9.962  -0.655   6.715  1.00153.58           C  
ANISOU  973  C   GLN A 100    15628  23872  18855   -440  -1064   3485       C  
ATOM    974  O   GLN A 100       9.446  -1.768   6.609  1.00155.89           O  
ANISOU  974  O   GLN A 100    15889  24111  19230   -197  -1034   3505       O  
ATOM    975  CB  GLN A 100       7.977   0.575   7.703  1.00151.94           C  
ANISOU  975  CB  GLN A 100    15876  23128  18726   -605   -832   3266       C  
ATOM    976  CG  GLN A 100       7.079   1.829   7.719  1.00167.06           C  
ANISOU  976  CG  GLN A 100    18006  24769  20701   -756   -699   3143       C  
ATOM    977  CD  GLN A 100       6.237   1.979   8.991  1.00177.49           C  
ANISOU  977  CD  GLN A 100    19582  25901  21957   -855   -615   3059       C  
ATOM    978  NE2 GLN A 100       5.790   0.874   9.590  1.00187.73           N  
ANISOU  978  NE2 GLN A 100    20896  27176  23258   -698   -607   3075       N  
ATOM    979  OE1 GLN A 100       5.983   3.095   9.435  1.00179.98           O  
ANISOU  979  OE1 GLN A 100    20084  26083  22215  -1071   -549   2977       O  
ATOM    980  H   GLN A 100       8.273  -0.304   4.883  1.00155.44           H  
ATOM    981  HA  GLN A 100       9.696   1.472   6.756  1.00152.06           H  
ATOM    982  HB2 GLN A 100       7.354  -0.314   7.598  1.00151.94           H  
ATOM    983  HB3 GLN A 100       8.471   0.486   8.672  1.00151.94           H  
ATOM    984  HG2 GLN A 100       7.691   2.723   7.609  1.00167.06           H  
ATOM    985  HG3 GLN A 100       6.407   1.813   6.862  1.00167.06           H  
ATOM    986 HE21 GLN A 100       5.986  -0.038   9.204  1.00187.73           H  
ATOM    987 HE22 GLN A 100       5.208   0.948  10.412  1.00187.73           H  
ATOM    988  N   LEU A 101      11.275  -0.440   6.900  1.00152.92           N  
ANISOU  988  N   LEU A 101    15406  24085  18612   -588  -1200   3574       N  
ATOM    989  CA  LEU A 101      12.293  -1.492   6.917  1.00149.89           C  
ANISOU  989  CA  LEU A 101    14799  23999  18152   -449  -1326   3714       C  
ATOM    990  C   LEU A 101      13.077  -1.419   8.235  1.00158.16           C  
ANISOU  990  C   LEU A 101    15888  25227  18981   -631  -1436   3775       C  
ATOM    991  O   LEU A 101      13.555  -0.342   8.591  1.00170.27           O  
ANISOU  991  O   LEU A 101    17477  26843  20374   -927  -1485   3757       O  
ATOM    992  CB  LEU A 101      13.249  -1.314   5.714  1.00165.53           C  
ANISOU  992  CB  LEU A 101    16519  26231  20142   -431  -1401   3792       C  
ATOM    993  CG  LEU A 101      12.592  -1.232   4.314  1.00170.27           C  
ANISOU  993  CG  LEU A 101    17064  26687  20941   -272  -1303   3740       C  
ATOM    994  CD1 LEU A 101      13.666  -1.030   3.228  1.00156.85           C  
ANISOU  994  CD1 LEU A 101    15090  25272  19234   -229  -1383   3832       C  
ATOM    995  CD2 LEU A 101      11.650  -2.413   3.988  1.00183.79           C  
ANISOU  995  CD2 LEU A 101    18821  28206  22804     20  -1211   3712       C  
ATOM    996  H   LEU A 101      11.621   0.507   6.994  1.00152.92           H  
ATOM    997  HA  LEU A 101      11.830  -2.478   6.862  1.00149.89           H  
ATOM    998  HB2 LEU A 101      13.842  -0.410   5.860  1.00165.53           H  
ATOM    999  HB3 LEU A 101      13.962  -2.137   5.723  1.00165.53           H  
ATOM   1000  HG  LEU A 101      11.980  -0.329   4.302  1.00170.27           H  
ATOM   1001 HD11 LEU A 101      13.400  -0.209   2.561  1.00156.85           H  
ATOM   1002 HD12 LEU A 101      14.641  -0.798   3.656  1.00156.85           H  
ATOM   1003 HD13 LEU A 101      13.800  -1.922   2.617  1.00156.85           H  
ATOM   1004 HD21 LEU A 101      11.882  -2.892   3.036  1.00183.79           H  
ATOM   1005 HD22 LEU A 101      11.683  -3.195   4.744  1.00183.79           H  
ATOM   1006 HD23 LEU A 101      10.617  -2.073   3.925  1.00183.79           H  
ATOM   1007  N   PHE A 102      13.197  -2.567   8.921  1.00159.43           N  
ANISOU 1007  N   PHE A 102    16025  25446  19105   -462  -1474   3851       N  
ATOM   1008  CA  PHE A 102      13.789  -2.695  10.258  1.00177.88           C  
ANISOU 1008  CA  PHE A 102    18384  27972  21229   -604  -1588   3930       C  
ATOM   1009  C   PHE A 102      14.885  -3.772  10.358  1.00182.47           C  
ANISOU 1009  C   PHE A 102    18710  28879  21742   -428  -1723   4110       C  
ATOM   1010  O   PHE A 102      15.563  -3.818  11.386  1.00179.47           O  
ANISOU 1010  O   PHE A 102    18291  28732  21166   -563  -1847   4206       O  
ATOM   1011  CB  PHE A 102      12.670  -2.876  11.311  1.00196.60           C  
ANISOU 1011  CB  PHE A 102    21019  30096  23586   -606  -1508   3858       C  
ATOM   1012  CG  PHE A 102      11.712  -4.034  11.069  1.00206.02           C  
ANISOU 1012  CG  PHE A 102    22252  31064  24963   -295  -1398   3832       C  
ATOM   1013  CD1 PHE A 102      10.569  -3.845  10.262  1.00196.12           C  
ANISOU 1013  CD1 PHE A 102    21119  29506  23894   -232  -1245   3698       C  
ATOM   1014  CD2 PHE A 102      12.035  -5.338  11.502  1.00210.12           C  
ANISOU 1014  CD2 PHE A 102    22692  31678  25466    -71  -1449   3945       C  
ATOM   1015  CE1 PHE A 102       9.751  -4.922   9.950  1.00193.12           C  
ANISOU 1015  CE1 PHE A 102    20774  28933  23670     30  -1147   3673       C  
ATOM   1016  CE2 PHE A 102      11.201  -6.402  11.181  1.00195.51           C  
ANISOU 1016  CE2 PHE A 102    20894  29614  23776    195  -1343   3917       C  
ATOM   1017  CZ  PHE A 102      10.063  -6.194  10.411  1.00190.73           C  
ANISOU 1017  CZ  PHE A 102    20406  28719  23346    236  -1195   3777       C  
ATOM   1018  H   PHE A 102      12.777  -3.407   8.548  1.00159.43           H  
ATOM   1019  HA  PHE A 102      14.309  -1.768  10.508  1.00177.88           H  
ATOM   1020  HB2 PHE A 102      13.115  -3.010  12.299  1.00196.60           H  
ATOM   1021  HB3 PHE A 102      12.090  -1.955  11.383  1.00196.60           H  
ATOM   1022  HD1 PHE A 102      10.330  -2.863   9.878  1.00196.12           H  
ATOM   1023  HD2 PHE A 102      12.929  -5.516  12.081  1.00210.12           H  
ATOM   1024  HE1 PHE A 102       8.876  -4.771   9.336  1.00193.12           H  
ATOM   1025  HE2 PHE A 102      11.442  -7.398  11.521  1.00195.51           H  
ATOM   1026  HZ  PHE A 102       9.425  -7.028  10.158  1.00190.73           H  
ATOM   1027  N   HIE A 103      15.081  -4.586   9.303  1.00182.08           N  
ANISOU 1027  N   HIE A 103    18488  28854  21841   -133  -1698   4161       N  
ATOM   1028  CA  HIE A 103      16.238  -5.478   9.160  1.00187.66           C  
ANISOU 1028  CA  HIE A 103    18936  29873  22491     49  -1813   4336       C  
ATOM   1029  C   HIE A 103      17.526  -4.646   8.978  1.00197.65           C  
ANISOU 1029  C   HIE A 103    19991  31498  23611   -156  -1950   4424       C  
ATOM   1030  O   HIE A 103      17.520  -3.769   8.114  1.00198.79           O  
ANISOU 1030  O   HIE A 103    20113  31631  23786   -314  -1925   4351       O  
ATOM   1031  CB  HIE A 103      16.054  -6.368   7.912  1.00184.97           C  
ANISOU 1031  CB  HIE A 103    18466  29469  22344    388  -1738   4351       C  
ATOM   1032  CG  HIE A 103      15.353  -7.676   8.166  1.00182.46           C  
ANISOU 1032  CG  HIE A 103    18259  28954  22113    651  -1664   4356       C  
ATOM   1033  CD2 HIE A 103      15.918  -8.915   8.393  1.00180.91           C  
ANISOU 1033  CD2 HIE A 103    18292  28411  22035    716  -1530   4233       C  
ATOM   1034  ND1 HIE A 103      13.962  -7.799   8.194  1.00186.03           N  
ANISOU 1034  ND1 HIE A 103    18581  29569  22534    885  -1725   4506       N  
ATOM   1035  CE1 HIE A 103      13.744  -9.089   8.415  1.00185.13           C  
ANISOU 1035  CE1 HIE A 103    18626  29204  22511   1075  -1630   4471       C  
ATOM   1036  NE2 HIE A 103      14.865  -9.797   8.546  1.00179.98           N  
ANISOU 1036  NE2 HIE A 103    18187  28248  21948    971  -1513   4306       N  
ATOM   1037  H   HIE A 103      14.481  -4.510   8.494  1.00182.08           H  
ATOM   1038  HA  HIE A 103      16.281  -6.123  10.036  1.00187.66           H  
ATOM   1039  HB2 HIE A 103      15.520  -5.828   7.133  1.00184.97           H  
ATOM   1040  HB3 HIE A 103      17.021  -6.626   7.476  1.00184.97           H  
ATOM   1041  HD2 HIE A 103      16.949  -9.231   8.453  1.00180.91           H  
ATOM   1042  HE1 HIE A 103      12.761  -9.522   8.487  1.00185.13           H  
ATOM   1043  HE2 HIE A 103      14.925 -10.789   8.737  1.00179.98           H  
ATOM   1044  N   PRO A 104      18.606  -4.938   9.744  1.00205.66           N  
ANISOU 1044  N   PRO A 104    20843  32839  24460   -167  -2096   4585       N  
ATOM   1045  CA  PRO A 104      19.930  -4.306   9.550  1.00212.72           C  
ANISOU 1045  CA  PRO A 104    21512  34104  25207   -371  -2230   4677       C  
ATOM   1046  C   PRO A 104      20.488  -4.303   8.112  1.00198.54           C  
ANISOU 1046  C   PRO A 104    19475  32430  23530   -232  -2213   4703       C  
ATOM   1047  O   PRO A 104      21.114  -3.317   7.729  1.00194.56           O  
ANISOU 1047  O   PRO A 104    18878  32078  22967   -458  -2255   4689       O  
ATOM   1048  CB  PRO A 104      20.852  -5.078  10.507  1.00224.23           C  
ANISOU 1048  CB  PRO A 104    22821  35881  26495   -320  -2380   4867       C  
ATOM   1049  CG  PRO A 104      19.930  -5.558  11.612  1.00220.48           C  
ANISOU 1049  CG  PRO A 104    22589  35159  26025   -232  -2327   4836       C  
ATOM   1050  CD  PRO A 104      18.636  -5.871  10.874  1.00212.06           C  
ANISOU 1050  CD  PRO A 104    21673  33703  25197    -16  -2148   4697       C  
ATOM   1051  HA  PRO A 104      19.838  -3.274   9.894  1.00212.72           H  
ATOM   1052  HB2 PRO A 104      21.293  -5.943  10.008  1.00224.23           H  
ATOM   1053  HB3 PRO A 104      21.669  -4.465  10.889  1.00224.23           H  
ATOM   1054  HG2 PRO A 104      20.325  -6.405  12.174  1.00220.48           H  
ATOM   1055  HG3 PRO A 104      19.756  -4.741  12.315  1.00220.48           H  
ATOM   1056  HD2 PRO A 104      18.644  -6.893  10.491  1.00212.06           H  
ATOM   1057  HD3 PRO A 104      17.787  -5.757  11.550  1.00212.06           H  
ATOM   1058  N   GLN A 105      20.222  -5.375   7.340  1.00193.25           N  
ANISOU 1058  N   GLN A 105    18713  31693  23022    128  -2144   4737       N  
ATOM   1059  CA  GLN A 105      20.591  -5.496   5.928  1.00206.83           C  
ANISOU 1059  CA  GLN A 105    20217  33510  24858    273  -2111   4751       C  
ATOM   1060  C   GLN A 105      19.828  -4.524   5.009  1.00203.61           C  
ANISOU 1060  C   GLN A 105    19943  32857  24563    131  -2003   4584       C  
ATOM   1061  O   GLN A 105      20.462  -3.890   4.166  1.00211.72           O  
ANISOU 1061  O   GLN A 105    20823  34040  25582     15  -2027   4587       O  
ATOM   1062  CB  GLN A 105      20.460  -6.969   5.480  1.00224.39           C  
ANISOU 1062  CB  GLN A 105    22364  35664  27229    682  -2039   4802       C  
ATOM   1063  CG  GLN A 105      20.730  -7.202   3.975  1.00249.27           C  
ANISOU 1063  CG  GLN A 105    25231  39030  30451    863  -2036   4872       C  
ATOM   1064  CD  GLN A 105      20.945  -8.670   3.604  1.00258.64           C  
ANISOU 1064  CD  GLN A 105    26369  40128  31774   1264  -1954   4916       C  
ATOM   1065  NE2 GLN A 105      20.129  -9.582   4.138  1.00248.75           N  
ANISOU 1065  NE2 GLN A 105    25328  38624  30564   1388  -1899   4887       N  
ATOM   1066  OE1 GLN A 105      21.841  -8.975   2.824  1.00271.55           O  
ANISOU 1066  OE1 GLN A 105    27788  41916  33473   1454  -1932   4972       O  
ATOM   1067  H   GLN A 105      19.710  -6.150   7.733  1.00193.25           H  
ATOM   1068  HA  GLN A 105      21.649  -5.234   5.852  1.00206.83           H  
ATOM   1069  HB2 GLN A 105      21.164  -7.563   6.066  1.00224.39           H  
ATOM   1070  HB3 GLN A 105      19.465  -7.341   5.732  1.00224.39           H  
ATOM   1071  HG2 GLN A 105      19.909  -6.815   3.370  1.00249.27           H  
ATOM   1072  HG3 GLN A 105      21.622  -6.650   3.677  1.00249.27           H  
ATOM   1073 HE21 GLN A 105      19.392  -9.308   4.769  1.00248.75           H  
ATOM   1074 HE22 GLN A 105      20.253 -10.557   3.909  1.00248.75           H  
ATOM   1075  N   GLU A 106      18.500  -4.412   5.194  1.00185.65           N  
ANISOU 1075  N   GLU A 106    17943  30203  22391    140  -1885   4445       N  
ATOM   1076  CA  GLU A 106      17.643  -3.486   4.445  1.00165.35           C  
ANISOU 1076  CA  GLU A 106    15508  27387  19931     18  -1780   4296       C  
ATOM   1077  C   GLU A 106      17.938  -2.012   4.758  1.00164.41           C  
ANISOU 1077  C   GLU A 106    15441  27352  19675   -361  -1838   4262       C  
ATOM   1078  O   GLU A 106      17.967  -1.205   3.832  1.00189.12           O  
ANISOU 1078  O   GLU A 106    18531  30475  22850   -473  -1809   4214       O  
ATOM   1079  CB  GLU A 106      16.157  -3.782   4.708  1.00167.68           C  
ANISOU 1079  CB  GLU A 106    16081  27281  20348     95  -1646   4167       C  
ATOM   1080  CG  GLU A 106      15.673  -5.144   4.177  1.00182.25           C  
ANISOU 1080  CG  GLU A 106    17907  29001  22337    446  -1570   4179       C  
ATOM   1081  CD  GLU A 106      14.154  -5.323   4.314  1.00204.21           C  
ANISOU 1081  CD  GLU A 106    20957  31403  25231    494  -1440   4051       C  
ATOM   1082  OE1 GLU A 106      13.623  -5.039   5.412  1.00206.66           O  
ANISOU 1082  OE1 GLU A 106    21458  31605  25457    344  -1441   4014       O  
ATOM   1083  OE2 GLU A 106      13.537  -5.749   3.314  1.00206.91           O1-
ANISOU 1083  OE2 GLU A 106    21315  31562  25740    675  -1334   3987       O1-
ATOM   1084  H   GLU A 106      18.047  -4.951   5.917  1.00185.65           H  
ATOM   1085  HA  GLU A 106      17.836  -3.637   3.381  1.00165.35           H  
ATOM   1086  HB2 GLU A 106      15.966  -3.717   5.781  1.00167.68           H  
ATOM   1087  HB3 GLU A 106      15.555  -2.998   4.248  1.00167.68           H  
ATOM   1088  HG2 GLU A 106      15.963  -5.248   3.130  1.00182.25           H  
ATOM   1089  HG3 GLU A 106      16.166  -5.956   4.713  1.00182.25           H  
ATOM   1090  N   VAL A 107      18.174  -1.699   6.043  1.00151.53           N  
ANISOU 1090  N   VAL A 107    13906  25800  17868   -570  -1917   4287       N  
ATOM   1091  CA  VAL A 107      18.546  -0.370   6.530  1.00152.38           C  
ANISOU 1091  CA  VAL A 107    14092  25976  17829   -953  -1967   4246       C  
ATOM   1092  C   VAL A 107      19.924   0.077   5.994  1.00166.18           C  
ANISOU 1092  C   VAL A 107    15556  28106  19479  -1063  -2083   4355       C  
ATOM   1093  O   VAL A 107      20.055   1.229   5.585  1.00152.99           O  
ANISOU 1093  O   VAL A 107    13902  26446  17779  -1305  -2078   4303       O  
ATOM   1094  CB  VAL A 107      18.530  -0.324   8.088  1.00156.10           C  
ANISOU 1094  CB  VAL A 107    14735  26455  18118  -1155  -2025   4247       C  
ATOM   1095  CG1 VAL A 107      19.153   0.941   8.717  1.00161.20           C  
ANISOU 1095  CG1 VAL A 107    15439  27229  18582  -1568  -2092   4220       C  
ATOM   1096  CG2 VAL A 107      17.101  -0.495   8.635  1.00156.26           C  
ANISOU 1096  CG2 VAL A 107    15059  26075  18237  -1092  -1889   4116       C  
ATOM   1097  H   VAL A 107      18.108  -2.424   6.746  1.00151.53           H  
ATOM   1098  HA  VAL A 107      17.802   0.337   6.158  1.00152.38           H  
ATOM   1099  HB  VAL A 107      19.107  -1.178   8.447  1.00156.10           H  
ATOM   1100 HG11 VAL A 107      19.019   0.946   9.800  1.00161.20           H  
ATOM   1101 HG12 VAL A 107      20.225   1.002   8.536  1.00161.20           H  
ATOM   1102 HG13 VAL A 107      18.693   1.848   8.324  1.00161.20           H  
ATOM   1103 HG21 VAL A 107      17.120  -0.680   9.707  1.00156.26           H  
ATOM   1104 HG22 VAL A 107      16.503   0.400   8.469  1.00156.26           H  
ATOM   1105 HG23 VAL A 107      16.573  -1.330   8.177  1.00156.26           H  
ATOM   1106  N   SER A 108      20.898  -0.852   5.949  1.00187.55           N  
ANISOU 1106  N   SER A 108    17996  31131  22134   -884  -2185   4512       N  
ATOM   1107  CA  SER A 108      22.222  -0.644   5.358  1.00201.00           C  
ANISOU 1107  CA  SER A 108    19398  33219  23752   -958  -2289   4625       C  
ATOM   1108  C   SER A 108      22.161  -0.411   3.837  1.00186.76           C  
ANISOU 1108  C   SER A 108    17505  31344  22111   -861  -2201   4573       C  
ATOM   1109  O   SER A 108      22.834   0.496   3.353  1.00194.70           O  
ANISOU 1109  O   SER A 108    18412  32510  23056  -1080  -2238   4577       O  
ATOM   1110  CB  SER A 108      23.145  -1.826   5.726  1.00218.32           C  
ANISOU 1110  CB  SER A 108    21321  35746  25886   -727  -2394   4810       C  
ATOM   1111  OG  SER A 108      24.453  -1.666   5.212  1.00228.03           O  
ANISOU 1111  OG  SER A 108    22233  37314  27094   -699  -2457   4913       O  
ATOM   1112  H   SER A 108      20.718  -1.777   6.316  1.00187.55           H  
ATOM   1113  HA  SER A 108      22.641   0.257   5.811  1.00201.00           H  
ATOM   1114  HB2 SER A 108      23.220  -1.919   6.810  1.00218.32           H  
ATOM   1115  HB3 SER A 108      22.737  -2.767   5.355  1.00218.32           H  
ATOM   1116  HG  SER A 108      24.424  -1.755   4.255  1.00228.03           H  
ATOM   1117  N   MET A 109      21.339  -1.201   3.123  1.00180.40           N  
ANISOU 1117  N   MET A 109    16737  30304  21504   -545  -2084   4525       N  
ATOM   1118  CA  MET A 109      21.133  -1.082   1.678  1.00179.50           C  
ANISOU 1118  CA  MET A 109    16550  30112  21541   -451  -1997   4472       C  
ATOM   1119  C   MET A 109      20.430   0.234   1.284  1.00176.42           C  
ANISOU 1119  C   MET A 109    16368  29486  21176   -720  -1930   4339       C  
ATOM   1120  O   MET A 109      20.804   0.824   0.271  1.00190.07           O  
ANISOU 1120  O   MET A 109    18000  31294  22926   -819  -1922   4331       O  
ATOM   1121  CB  MET A 109      20.386  -2.330   1.160  1.00188.22           C  
ANISOU 1121  CB  MET A 109    17688  30990  22838    -84  -1882   4435       C  
ATOM   1122  CG  MET A 109      20.406  -2.493  -0.374  1.00211.64           C  
ANISOU 1122  CG  MET A 109    20470  34016  25927     92  -1825   4440       C  
ATOM   1123  SD  MET A 109      18.808  -2.884  -1.136  1.00219.64           S  
ANISOU 1123  SD  MET A 109    21649  34632  27173    375  -1655   4319       S  
ATOM   1124  CE  MET A 109      17.949  -1.322  -0.816  1.00209.76           C  
ANISOU 1124  CE  MET A 109    20671  33061  25966     99  -1584   4169       C  
ATOM   1125  H   MET A 109      20.823  -1.936   3.588  1.00180.40           H  
ATOM   1126  HA  MET A 109      22.124  -1.076   1.219  1.00179.50           H  
ATOM   1127  HB2 MET A 109      20.850  -3.219   1.588  1.00188.22           H  
ATOM   1128  HB3 MET A 109      19.362  -2.334   1.537  1.00188.22           H  
ATOM   1129  HG2 MET A 109      20.793  -1.601  -0.865  1.00211.64           H  
ATOM   1130  HG3 MET A 109      21.103  -3.288  -0.638  1.00211.64           H  
ATOM   1131  HE1 MET A 109      17.062  -1.236  -1.442  1.00209.76           H  
ATOM   1132  HE2 MET A 109      17.648  -1.254   0.229  1.00209.76           H  
ATOM   1133  HE3 MET A 109      18.606  -0.483  -1.030  1.00209.76           H  
ATOM   1134  N   VAL A 110      19.470   0.695   2.107  1.00172.40           N  
ANISOU 1134  N   VAL A 110    16151  28689  20666   -838  -1877   4237       N  
ATOM   1135  CA  VAL A 110      18.812   1.998   1.968  1.00170.97           C  
ANISOU 1135  CA  VAL A 110    16188  28259  20514  -1078  -1801   4113       C  
ATOM   1136  C   VAL A 110      19.782   3.176   2.191  1.00177.22           C  
ANISOU 1136  C   VAL A 110    16936  29276  21124  -1442  -1896   4144       C  
ATOM   1137  O   VAL A 110      19.722   4.123   1.412  1.00200.35           O  
ANISOU 1137  O   VAL A 110    19907  32138  24080  -1608  -1856   4094       O  
ATOM   1138  CB  VAL A 110      17.559   2.128   2.889  1.00173.08           C  
ANISOU 1138  CB  VAL A 110    16772  28173  20819  -1103  -1711   4000       C  
ATOM   1139  CG1 VAL A 110      17.063   3.566   3.169  1.00167.38           C  
ANISOU 1139  CG1 VAL A 110    16282  27270  20043  -1432  -1666   3898       C  
ATOM   1140  CG2 VAL A 110      16.388   1.309   2.318  1.00171.83           C  
ANISOU 1140  CG2 VAL A 110    16687  27726  20877   -804  -1581   3933       C  
ATOM   1141  H   VAL A 110      19.194   0.142   2.909  1.00172.40           H  
ATOM   1142  HA  VAL A 110      18.470   2.067   0.933  1.00170.97           H  
ATOM   1143  HB  VAL A 110      17.810   1.691   3.857  1.00173.08           H  
ATOM   1144 HG11 VAL A 110      16.118   3.555   3.714  1.00167.38           H  
ATOM   1145 HG12 VAL A 110      17.766   4.133   3.780  1.00167.38           H  
ATOM   1146 HG13 VAL A 110      16.896   4.117   2.243  1.00167.38           H  
ATOM   1147 HG21 VAL A 110      15.535   1.323   2.996  1.00171.83           H  
ATOM   1148 HG22 VAL A 110      16.054   1.712   1.361  1.00171.83           H  
ATOM   1149 HG23 VAL A 110      16.660   0.267   2.154  1.00171.83           H  
ATOM   1150  N   ARG A 111      20.690   3.082   3.183  1.00169.66           N  
ANISOU 1150  N   ARG A 111    15896  28595  19973  -1580  -2024   4233       N  
ATOM   1151  CA  ARG A 111      21.765   4.060   3.403  1.00187.87           C  
ANISOU 1151  CA  ARG A 111    18134  31158  22088  -1939  -2126   4272       C  
ATOM   1152  C   ARG A 111      22.731   4.159   2.213  1.00221.49           C  
ANISOU 1152  C   ARG A 111    22101  35692  26363  -1912  -2168   4355       C  
ATOM   1153  O   ARG A 111      23.091   5.276   1.846  1.00228.89           O  
ANISOU 1153  O   ARG A 111    23054  36661  27251  -2174  -2170   4326       O  
ATOM   1154  CB  ARG A 111      22.560   3.728   4.680  1.00182.85           C  
ANISOU 1154  CB  ARG A 111    17434  30804  21236  -2074  -2267   4368       C  
ATOM   1155  CG  ARG A 111      21.808   4.043   5.976  1.00190.25           C  
ANISOU 1155  CG  ARG A 111    18680  31501  22105  -2204  -2235   4280       C  
ATOM   1156  CD  ARG A 111      22.607   3.617   7.216  1.00212.36           C  
ANISOU 1156  CD  ARG A 111    21436  34612  24640  -2480  -2387   4363       C  
ATOM   1157  NE  ARG A 111      21.836   3.830   8.449  1.00214.17           N  
ANISOU 1157  NE  ARG A 111    21942  34640  24794  -2571  -2361   4292       N  
ATOM   1158  CZ  ARG A 111      21.878   3.130   9.596  1.00206.47           C  
ANISOU 1158  CZ  ARG A 111    20942  33715  23790  -2382  -2405   4363       C  
ATOM   1159  NH1 ARG A 111      22.662   2.056   9.769  1.00206.25           N  
ANISOU 1159  NH1 ARG A 111    20631  33923  23810  -2079  -2473   4509       N  
ATOM   1160  NH2 ARG A 111      21.102   3.532  10.607  1.00200.91           N1+
ANISOU 1160  NH2 ARG A 111    20506  32821  23010  -2492  -2373   4289       N1+
ATOM   1161  H   ARG A 111      20.680   2.277   3.796  1.00169.66           H  
ATOM   1162  HA  ARG A 111      21.308   5.043   3.528  1.00187.87           H  
ATOM   1163  HB2 ARG A 111      22.868   2.683   4.669  1.00182.85           H  
ATOM   1164  HB3 ARG A 111      23.485   4.308   4.695  1.00182.85           H  
ATOM   1165  HG2 ARG A 111      21.709   5.130   5.995  1.00190.25           H  
ATOM   1166  HG3 ARG A 111      20.790   3.655   5.992  1.00190.25           H  
ATOM   1167  HD2 ARG A 111      23.012   2.610   7.109  1.00212.36           H  
ATOM   1168  HD3 ARG A 111      23.462   4.287   7.317  1.00212.36           H  
ATOM   1169  HE  ARG A 111      21.200   4.620   8.414  1.00214.17           H  
ATOM   1170 HH11 ARG A 111      23.260   1.735   9.023  1.00206.25           H  
ATOM   1171 HH12 ARG A 111      22.645   1.559  10.651  1.00206.25           H  
ATOM   1172 HH21 ARG A 111      20.534   4.367  10.512  1.00200.91           H  
ATOM   1173 HH22 ARG A 111      21.114   3.034  11.489  1.00200.91           H  
ATOM   1174  N   ASN A 112      23.101   3.011   1.614  1.00226.17           N  
ANISOU 1174  N   ASN A 112    22432  36477  27023  -1596  -2194   4457       N  
ATOM   1175  CA  ASN A 112      23.953   2.951   0.423  1.00218.49           C  
ANISOU 1175  CA  ASN A 112    21176  35768  26074  -1541  -2220   4533       C  
ATOM   1176  C   ASN A 112      23.294   3.610  -0.800  1.00205.61           C  
ANISOU 1176  C   ASN A 112    19647  33881  24596  -1546  -2099   4429       C  
ATOM   1177  O   ASN A 112      23.998   4.289  -1.541  1.00202.73           O  
ANISOU 1177  O   ASN A 112    19159  33677  24193  -1707  -2120   4452       O  
ATOM   1178  CB  ASN A 112      24.360   1.495   0.090  1.00228.32           C  
ANISOU 1178  CB  ASN A 112    22163  37200  27389  -1159  -2236   4642       C  
ATOM   1179  CG  ASN A 112      25.167   0.763   1.171  1.00254.85           C  
ANISOU 1179  CG  ASN A 112    25367  40876  30589  -1147  -2370   4781       C  
ATOM   1180  ND2 ASN A 112      26.047   1.462   1.892  1.00265.08           N  
ANISOU 1180  ND2 ASN A 112    26518  42244  31955   -789  -2366   4866       N  
ATOM   1181  OD1 ASN A 112      25.008  -0.443   1.342  1.00263.32           O  
ANISOU 1181  OD1 ASN A 112    26453  42127  31471  -1458  -2476   4816       O  
ATOM   1182  H   ASN A 112      22.770   2.128   1.981  1.00226.17           H  
ATOM   1183  HA  ASN A 112      24.855   3.524   0.645  1.00218.49           H  
ATOM   1184  HB2 ASN A 112      23.471   0.903  -0.135  1.00228.32           H  
ATOM   1185  HB3 ASN A 112      24.967   1.485  -0.815  1.00228.32           H  
ATOM   1186 HD21 ASN A 112      26.173   2.452   1.740  1.00265.08           H  
ATOM   1187 HD22 ASN A 112      26.589   0.998   2.606  1.00265.08           H  
ATOM   1188  N   LEU A 113      21.968   3.450  -0.964  1.00205.46           N  
ANISOU 1188  N   LEU A 113    19848  33472  24746  -1376  -1974   4320       N  
ATOM   1189  CA  LEU A 113      21.199   4.107  -2.021  1.00187.59           C  
ANISOU 1189  CA  LEU A 113    17686  30960  22628  -1373  -1861   4230       C  
ATOM   1190  C   LEU A 113      21.036   5.616  -1.800  1.00178.07           C  
ANISOU 1190  C   LEU A 113    16690  29618  21352  -1739  -1846   4157       C  
ATOM   1191  O   LEU A 113      21.197   6.360  -2.763  1.00186.48           O  
ANISOU 1191  O   LEU A 113    17728  30681  22446  -1852  -1818   4146       O  
ATOM   1192  CB  LEU A 113      19.824   3.437  -2.185  1.00190.46           C  
ANISOU 1192  CB  LEU A 113    18218  30963  23183  -1100  -1736   4141       C  
ATOM   1193  CG  LEU A 113      19.875   2.073  -2.891  1.00206.42           C  
ANISOU 1193  CG  LEU A 113    20052  33060  25318   -730  -1711   4190       C  
ATOM   1194  CD1 LEU A 113      18.464   1.487  -2.957  1.00210.16           C  
ANISOU 1194  CD1 LEU A 113    20719  33165  25968   -514  -1586   4092       C  
ATOM   1195  CD2 LEU A 113      20.495   2.147  -4.299  1.00212.50           C  
ANISOU 1195  CD2 LEU A 113    20591  34031  26120   -691  -1712   4238       C  
ATOM   1196  H   LEU A 113      21.447   2.871  -0.319  1.00205.46           H  
ATOM   1197  HA  LEU A 113      21.760   3.999  -2.950  1.00187.59           H  
ATOM   1198  HB2 LEU A 113      19.347   3.339  -1.209  1.00190.46           H  
ATOM   1199  HB3 LEU A 113      19.166   4.082  -2.769  1.00190.46           H  
ATOM   1200  HG  LEU A 113      20.483   1.394  -2.292  1.00206.42           H  
ATOM   1201 HD11 LEU A 113      18.503   0.417  -3.158  1.00210.16           H  
ATOM   1202 HD12 LEU A 113      17.915   1.635  -2.026  1.00210.16           H  
ATOM   1203 HD13 LEU A 113      17.893   1.966  -3.752  1.00210.16           H  
ATOM   1204 HD21 LEU A 113      19.982   1.493  -5.002  1.00212.50           H  
ATOM   1205 HD22 LEU A 113      20.452   3.155  -4.714  1.00212.50           H  
ATOM   1206 HD23 LEU A 113      21.540   1.838  -4.283  1.00212.50           H  
ATOM   1207  N   ILE A 114      20.762   6.048  -0.558  1.00162.47           N  
ANISOU 1207  N   ILE A 114    14936  27516  19279  -1928  -1857   4106       N  
ATOM   1208  CA  ILE A 114      20.653   7.461  -0.173  1.00177.36           C  
ANISOU 1208  CA  ILE A 114    17045  29261  21084  -2287  -1834   4032       C  
ATOM   1209  C   ILE A 114      21.956   8.265  -0.398  1.00210.36           C  
ANISOU 1209  C   ILE A 114    21043  33785  25099  -2565  -1940   4112       C  
ATOM   1210  O   ILE A 114      21.881   9.444  -0.740  1.00206.18           O  
ANISOU 1210  O   ILE A 114    20614  33167  24557  -2798  -1903   4070       O  
ATOM   1211  CB  ILE A 114      20.133   7.603   1.294  1.00181.73           C  
ANISOU 1211  CB  ILE A 114    17857  29655  21539  -2440  -1830   3966       C  
ATOM   1212  CG1 ILE A 114      18.632   7.234   1.396  1.00197.88           C  
ANISOU 1212  CG1 ILE A 114    20109  31320  23758  -2194  -1702   3872       C  
ATOM   1213  CG2 ILE A 114      20.398   8.954   1.999  1.00180.64           C  
ANISOU 1213  CG2 ILE A 114    17942  29412  21282  -2840  -1813   3896       C  
ATOM   1214  CD1 ILE A 114      17.676   8.151   0.620  1.00203.76           C  
ANISOU 1214  CD1 ILE A 114    21006  31730  24684  -2142  -1562   3783       C  
ATOM   1215  H   ILE A 114      20.626   5.373   0.185  1.00162.47           H  
ATOM   1216  HA  ILE A 114      19.918   7.901  -0.844  1.00177.36           H  
ATOM   1217  HB  ILE A 114      20.661   6.857   1.888  1.00181.73           H  
ATOM   1218 HG12 ILE A 114      18.476   6.224   1.024  1.00197.88           H  
ATOM   1219 HG13 ILE A 114      18.334   7.203   2.444  1.00197.88           H  
ATOM   1220 HG21 ILE A 114      19.923   8.982   2.981  1.00180.64           H  
ATOM   1221 HG22 ILE A 114      21.462   9.122   2.166  1.00180.64           H  
ATOM   1222 HG23 ILE A 114      20.016   9.796   1.424  1.00180.64           H  
ATOM   1223 HD11 ILE A 114      16.833   8.445   1.244  1.00203.76           H  
ATOM   1224 HD12 ILE A 114      18.161   9.061   0.271  1.00203.76           H  
ATOM   1225 HD13 ILE A 114      17.275   7.643  -0.257  1.00203.76           H  
ATOM   1226  N   GLN A 115      23.109   7.588  -0.272  1.00229.38           N  
ANISOU 1226  N   GLN A 115    23176  36596  27381  -2542  -2071   4234       N  
ATOM   1227  CA  GLN A 115      24.443   8.094  -0.609  1.00235.11           C  
ANISOU 1227  CA  GLN A 115    23696  37690  27946  -2802  -2176   4321       C  
ATOM   1228  C   GLN A 115      24.752   8.112  -2.124  1.00224.00           C  
ANISOU 1228  C   GLN A 115    22089  36379  26641  -2694  -2143   4358       C  
ATOM   1229  O   GLN A 115      25.729   8.749  -2.515  1.00224.98           O  
ANISOU 1229  O   GLN A 115    22111  36713  26658  -2954  -2194   4398       O  
ATOM   1230  CB  GLN A 115      25.486   7.242   0.146  1.00245.20           C  
ANISOU 1230  CB  GLN A 115    24718  39390  29059  -2794  -2327   4454       C  
ATOM   1231  CG  GLN A 115      25.490   7.487   1.668  1.00254.99           C  
ANISOU 1231  CG  GLN A 115    26138  40614  30134  -3007  -2388   4434       C  
ATOM   1232  CD  GLN A 115      26.281   6.423   2.435  1.00269.58           C  
ANISOU 1232  CD  GLN A 115    27737  42837  31855  -2905  -2527   4576       C  
ATOM   1233  NE2 GLN A 115      25.835   6.098   3.650  1.00271.11           N  
ANISOU 1233  NE2 GLN A 115    28070  42895  32042  -2789  -2526   4560       N  
ATOM   1234  OE1 GLN A 115      27.289   5.911   1.953  1.00277.59           O  
ANISOU 1234  OE1 GLN A 115    28434  44262  32777  -2926  -2632   4707       O  
ATOM   1235  H   GLN A 115      23.073   6.623   0.027  1.00229.38           H  
ATOM   1236  HA  GLN A 115      24.520   9.124  -0.258  1.00235.11           H  
ATOM   1237  HB2 GLN A 115      25.295   6.187  -0.058  1.00245.20           H  
ATOM   1238  HB3 GLN A 115      26.488   7.441  -0.239  1.00245.20           H  
ATOM   1239  HG2 GLN A 115      25.915   8.467   1.886  1.00254.99           H  
ATOM   1240  HG3 GLN A 115      24.470   7.506   2.050  1.00254.99           H  
ATOM   1241 HE21 GLN A 115      25.006   6.537   4.023  1.00271.11           H  
ATOM   1242 HE22 GLN A 115      26.331   5.415   4.204  1.00271.11           H  
ATOM   1243  N   LYS A 116      23.942   7.410  -2.936  1.00205.02           N  
ANISOU 1243  N   LYS A 116    19634  33831  24435  -2335  -2058   4343       N  
ATOM   1244  CA  LYS A 116      24.111   7.226  -4.381  1.00179.57           C  
ANISOU 1244  CA  LYS A 116    16225  30699  21304  -2224  -2021   4374       C  
ATOM   1245  C   LYS A 116      22.906   7.835  -5.136  1.00185.65           C  
ANISOU 1245  C   LYS A 116    17225  31080  22236  -2211  -1889   4268       C  
ATOM   1246  O   LYS A 116      22.480   8.942  -4.804  1.00188.43           O  
ANISOU 1246  O   LYS A 116    17806  31240  22548  -2487  -1858   4203       O  
ATOM   1247  CB  LYS A 116      24.327   5.718  -4.675  1.00173.74           C  
ANISOU 1247  CB  LYS A 116    15230  30129  20655  -1836  -2023   4447       C  
ATOM   1248  CG  LYS A 116      25.620   5.126  -4.087  1.00198.59           C  
ANISOU 1248  CG  LYS A 116    18091  33713  23650  -1824  -2154   4582       C  
ATOM   1249  CD  LYS A 116      25.655   3.594  -4.220  1.00218.05           C  
ANISOU 1249  CD  LYS A 116    20395  36242  26212  -1411  -2137   4637       C  
ATOM   1250  CE  LYS A 116      26.779   2.954  -3.391  1.00232.24           C  
ANISOU 1250  CE  LYS A 116    22031  38346  27862  -1394  -2261   4755       C  
ATOM   1251  NZ  LYS A 116      26.764   1.484  -3.501  1.00237.43           N1+
ANISOU 1251  NZ  LYS A 116    22611  38979  28620   -991  -2231   4798       N1+
ATOM   1252  H   LYS A 116      23.137   6.947  -2.538  1.00205.02           H  
ATOM   1253  HA  LYS A 116      24.992   7.768  -4.731  1.00179.57           H  
ATOM   1254  HB2 LYS A 116      23.466   5.161  -4.302  1.00173.74           H  
ATOM   1255  HB3 LYS A 116      24.365   5.537  -5.751  1.00173.74           H  
ATOM   1256  HG2 LYS A 116      26.482   5.557  -4.596  1.00198.59           H  
ATOM   1257  HG3 LYS A 116      25.726   5.407  -3.040  1.00198.59           H  
ATOM   1258  HD2 LYS A 116      24.691   3.178  -3.922  1.00218.05           H  
ATOM   1259  HD3 LYS A 116      25.781   3.337  -5.273  1.00218.05           H  
ATOM   1260  HE2 LYS A 116      27.750   3.324  -3.719  1.00232.24           H  
ATOM   1261  HE3 LYS A 116      26.669   3.221  -2.340  1.00232.24           H  
ATOM   1262  HZ1 LYS A 116      26.895   1.216  -4.465  1.00237.43           H  
ATOM   1263  HZ2 LYS A 116      27.509   1.095  -2.940  1.00237.43           H  
ATOM   1264  HZ3 LYS A 116      25.876   1.130  -3.173  1.00237.43           H  
ATOM   1265  N   ASP A 117      22.400   7.115  -6.153  1.00198.15           N  
ANISOU 1265  N   ASP A 117    18753  32541  23995  -1894  -1807   4251       N  
ATOM   1266  CA  ASP A 117      21.321   7.508  -7.068  1.00190.64           C  
ANISOU 1266  CA  ASP A 117    17970  31267  23196  -1862  -1691   4172       C  
ATOM   1267  C   ASP A 117      19.904   7.461  -6.458  1.00175.90           C  
ANISOU 1267  C   ASP A 117    16377  28997  21462  -1723  -1594   4071       C  
ATOM   1268  O   ASP A 117      18.978   7.945  -7.108  1.00184.70           O  
ANISOU 1268  O   ASP A 117    17634  29833  22709  -1678  -1496   4011       O  
ATOM   1269  CB  ASP A 117      21.345   6.686  -8.389  1.00199.36           C  
ANISOU 1269  CB  ASP A 117    18856  32485  24405  -1629  -1656   4211       C  
ATOM   1270  CG  ASP A 117      21.233   5.145  -8.318  1.00205.12           C  
ANISOU 1270  CG  ASP A 117    19500  33192  25245  -1253  -1623   4211       C  
ATOM   1271  OD1 ASP A 117      21.214   4.568  -7.207  1.00203.40           O  
ANISOU 1271  OD1 ASP A 117    19290  33011  24982  -1174  -1664   4224       O  
ATOM   1272  OD2 ASP A 117      21.181   4.552  -9.417  1.00206.55           O1-
ANISOU 1272  OD2 ASP A 117    19612  33317  25551  -1045  -1553   4198       O1-
ATOM   1273  H   ASP A 117      22.786   6.200  -6.337  1.00198.15           H  
ATOM   1274  HA  ASP A 117      21.499   8.550  -7.339  1.00190.64           H  
ATOM   1275  HB2 ASP A 117      20.564   7.051  -9.055  1.00199.36           H  
ATOM   1276  HB3 ASP A 117      22.283   6.904  -8.900  1.00199.36           H  
ATOM   1277  N   ARG A 118      19.753   6.856  -5.264  1.00157.66           N  
ANISOU 1277  N   ARG A 118    14133  26656  19114  -1654  -1619   4059       N  
ATOM   1278  CA  ARG A 118      18.500   6.663  -4.517  1.00152.67           C  
ANISOU 1278  CA  ARG A 118    13771  25655  18583  -1563  -1530   3961       C  
ATOM   1279  C   ARG A 118      17.522   5.661  -5.167  1.00162.10           C  
ANISOU 1279  C   ARG A 118    14962  26654  19977  -1236  -1432   3925       C  
ATOM   1280  O   ARG A 118      16.388   5.567  -4.701  1.00164.25           O  
ANISOU 1280  O   ARG A 118    15452  26592  20363  -1179  -1334   3841       O  
ATOM   1281  CB  ARG A 118      17.835   8.030  -4.219  1.00146.79           C  
ANISOU 1281  CB  ARG A 118    13311  24636  17826  -1833  -1469   3880       C  
ATOM   1282  CG  ARG A 118      18.651   8.956  -3.284  1.00152.76           C  
ANISOU 1282  CG  ARG A 118    14135  25531  18377  -2185  -1550   3892       C  
ATOM   1283  CD  ARG A 118      18.675  10.437  -3.696  1.00155.89           C  
ANISOU 1283  CD  ARG A 118    14652  25835  18743  -2471  -1517   3868       C  
ATOM   1284  NE  ARG A 118      17.324  10.957  -3.969  1.00179.91           N  
ANISOU 1284  NE  ARG A 118    17907  28489  21963  -2381  -1378   3790       N  
ATOM   1285  CZ  ARG A 118      16.938  11.739  -4.992  1.00203.97           C  
ANISOU 1285  CZ  ARG A 118    21067  31394  25037  -2548  -1323   3774       C  
ATOM   1286  NH1 ARG A 118      17.810  12.307  -5.838  1.00212.22           N  
ANISOU 1286  NH1 ARG A 118    22045  32648  25940  -2831  -1391   3822       N  
ATOM   1287  NH2 ARG A 118      15.630  11.942  -5.179  1.00207.21           N1+
ANISOU 1287  NH2 ARG A 118    21657  31459  25616  -2434  -1198   3717       N1+
ATOM   1288  H   ARG A 118      20.580   6.491  -4.810  1.00157.66           H  
ATOM   1289  HA  ARG A 118      18.759   6.217  -3.559  1.00152.67           H  
ATOM   1290  HB2 ARG A 118      17.591   8.532  -5.154  1.00146.79           H  
ATOM   1291  HB3 ARG A 118      16.869   7.879  -3.744  1.00146.79           H  
ATOM   1292  HG2 ARG A 118      18.365   8.840  -2.240  1.00152.76           H  
ATOM   1293  HG3 ARG A 118      19.689   8.625  -3.330  1.00152.76           H  
ATOM   1294  HD2 ARG A 118      19.007  11.016  -2.833  1.00155.89           H  
ATOM   1295  HD3 ARG A 118      19.408  10.616  -4.483  1.00155.89           H  
ATOM   1296  HE  ARG A 118      16.598  10.591  -3.367  1.00179.91           H  
ATOM   1297 HH11 ARG A 118      18.800  12.145  -5.728  1.00212.22           H  
ATOM   1298 HH12 ARG A 118      17.471  12.824  -6.637  1.00212.22           H  
ATOM   1299 HH21 ARG A 118      14.954  11.479  -4.587  1.00207.21           H  
ATOM   1300 HH22 ARG A 118      15.309  12.504  -5.959  1.00207.21           H  
ATOM   1301  N   THR A 119      17.955   4.925  -6.205  1.00172.12           N  
ANISOU 1301  N   THR A 119    15984  28130  21285  -1023  -1452   3987       N  
ATOM   1302  CA  THR A 119      17.080   4.102  -7.040  1.00171.62           C  
ANISOU 1302  CA  THR A 119    15904  27911  21393   -735  -1362   3952       C  
ATOM   1303  C   THR A 119      17.280   2.599  -6.769  1.00159.15           C  
ANISOU 1303  C   THR A 119    14192  26447  19830   -457  -1379   3988       C  
ATOM   1304  O   THR A 119      18.395   2.101  -6.915  1.00147.68           O  
ANISOU 1304  O   THR A 119    12521  25311  18280   -427  -1462   4076       O  
ATOM   1305  CB  THR A 119      17.349   4.379  -8.543  1.00196.74           C  
ANISOU 1305  CB  THR A 119    18937  31197  24620   -729  -1344   3981       C  
ATOM   1306  CG2 THR A 119      16.463   3.580  -9.513  1.00200.23           C  
ANISOU 1306  CG2 THR A 119    19394  31452  25232   -467  -1246   3935       C  
ATOM   1307  OG1 THR A 119      17.126   5.753  -8.806  1.00204.54           O  
ANISOU 1307  OG1 THR A 119    20047  32090  25578  -1002  -1334   3964       O  
ATOM   1308  H   THR A 119      18.919   4.992  -6.504  1.00172.12           H  
ATOM   1309  HA  THR A 119      16.040   4.353  -6.849  1.00171.62           H  
ATOM   1310  HB  THR A 119      18.394   4.172  -8.776  1.00196.74           H  
ATOM   1311  HG1 THR A 119      17.752   6.271  -8.291  1.00204.54           H  
ATOM   1312 HG21 THR A 119      16.628   3.893 -10.545  1.00200.23           H  
ATOM   1313 HG22 THR A 119      16.665   2.509  -9.470  1.00200.23           H  
ATOM   1314 HG23 THR A 119      15.408   3.732  -9.282  1.00200.23           H  
ATOM   1315  N   PHE A 120      16.176   1.907  -6.431  1.00165.05           N  
ANISOU 1315  N   PHE A 120    15073  26938  20699   -253  -1298   3923       N  
ATOM   1316  CA  PHE A 120      16.090   0.447  -6.306  1.00165.17           C  
ANISOU 1316  CA  PHE A 120    14999  27004  20752     30  -1291   3946       C  
ATOM   1317  C   PHE A 120      15.118  -0.130  -7.343  1.00156.40           C  
ANISOU 1317  C   PHE A 120    13920  25697  19807    253  -1183   3886       C  
ATOM   1318  O   PHE A 120      14.247   0.578  -7.843  1.00138.82           O  
ANISOU 1318  O   PHE A 120    11812  23265  17669    192  -1117   3824       O  
ATOM   1319  CB  PHE A 120      15.694   0.029  -4.870  1.00151.78           C  
ANISOU 1319  CB  PHE A 120    13450  25206  19012     44  -1308   3932       C  
ATOM   1320  CG  PHE A 120      14.374   0.530  -4.310  1.00147.34           C  
ANISOU 1320  CG  PHE A 120    13168  24293  18522    -31  -1227   3829       C  
ATOM   1321  CD1 PHE A 120      14.273   1.841  -3.797  1.00144.37           C  
ANISOU 1321  CD1 PHE A 120    12946  23836  18073   -312  -1241   3797       C  
ATOM   1322  CD2 PHE A 120      13.215  -0.274  -4.373  1.00154.42           C  
ANISOU 1322  CD2 PHE A 120    14175  24940  19557    176  -1130   3763       C  
ATOM   1323  CE1 PHE A 120      13.058   2.303  -3.312  1.00150.20           C  
ANISOU 1323  CE1 PHE A 120    13940  24249  18881   -366  -1153   3703       C  
ATOM   1324  CE2 PHE A 120      12.015   0.203  -3.860  1.00161.87           C  
ANISOU 1324  CE2 PHE A 120    15360  25576  20568    114  -1050   3674       C  
ATOM   1325  CZ  PHE A 120      11.937   1.485  -3.333  1.00161.03           C  
ANISOU 1325  CZ  PHE A 120    15401  25388  20394   -148  -1058   3645       C  
ATOM   1326  H   PHE A 120      15.296   2.399  -6.344  1.00165.05           H  
ATOM   1327  HA  PHE A 120      17.070   0.011  -6.504  1.00165.17           H  
ATOM   1328  HB2 PHE A 120      15.679  -1.060  -4.809  1.00151.78           H  
ATOM   1329  HB3 PHE A 120      16.476   0.322  -4.180  1.00151.78           H  
ATOM   1330  HD1 PHE A 120      15.140   2.487  -3.774  1.00144.37           H  
ATOM   1331  HD2 PHE A 120      13.261  -1.268  -4.791  1.00154.42           H  
ATOM   1332  HE1 PHE A 120      12.979   3.303  -2.916  1.00150.20           H  
ATOM   1333  HE2 PHE A 120      11.135  -0.420  -3.870  1.00161.87           H  
ATOM   1334  HZ  PHE A 120      10.996   1.852  -2.953  1.00161.03           H  
ATOM   1335  N   ALA A 121      15.299  -1.425  -7.637  1.00163.08           N  
ANISOU 1335  N   ALA A 121    14661  26610  20692    513  -1165   3908       N  
ATOM   1336  CA  ALA A 121      14.505  -2.187  -8.593  1.00162.96           C  
ANISOU 1336  CA  ALA A 121    14655  26447  20814    727  -1067   3854       C  
ATOM   1337  C   ALA A 121      13.376  -2.923  -7.864  1.00174.51           C  
ANISOU 1337  C   ALA A 121    16311  27640  22355    859  -1002   3788       C  
ATOM   1338  O   ALA A 121      13.657  -3.759  -7.004  1.00188.10           O  
ANISOU 1338  O   ALA A 121    18057  29387  24024    927  -1034   3817       O  
ATOM   1339  CB  ALA A 121      15.435  -3.174  -9.319  1.00154.58           C  
ANISOU 1339  CB  ALA A 121    13367  25621  19745    931  -1069   3911       C  
ATOM   1340  H   ALA A 121      16.029  -1.941  -7.163  1.00163.08           H  
ATOM   1341  HA  ALA A 121      14.070  -1.522  -9.342  1.00162.96           H  
ATOM   1342  HB1 ALA A 121      14.879  -3.959  -9.832  1.00154.58           H  
ATOM   1343  HB2 ALA A 121      16.032  -2.660 -10.071  1.00154.58           H  
ATOM   1344  HB3 ALA A 121      16.126  -3.660  -8.629  1.00154.58           H  
ATOM   1345  N   VAL A 122      12.125  -2.615  -8.238  1.00167.06           N  
ANISOU 1345  N   VAL A 122    15495  26447  21531    889   -913   3707       N  
ATOM   1346  CA  VAL A 122      10.940  -3.329  -7.768  1.00157.74           C  
ANISOU 1346  CA  VAL A 122    14487  25008  20438   1013   -838   3639       C  
ATOM   1347  C   VAL A 122      10.514  -4.303  -8.874  1.00156.73           C  
ANISOU 1347  C   VAL A 122    14300  24846  20406   1228   -764   3609       C  
ATOM   1348  O   VAL A 122       9.998  -3.873  -9.907  1.00162.75           O  
ANISOU 1348  O   VAL A 122    15056  25538  21242   1213   -715   3573       O  
ATOM   1349  CB  VAL A 122       9.770  -2.364  -7.426  1.00153.19           C  
ANISOU 1349  CB  VAL A 122    14113  24172  19922    869   -788   3570       C  
ATOM   1350  CG1 VAL A 122       8.437  -3.079  -7.132  1.00161.03           C  
ANISOU 1350  CG1 VAL A 122    15260  24915  21010   1005   -701   3500       C  
ATOM   1351  CG2 VAL A 122      10.155  -1.455  -6.251  1.00135.80           C  
ANISOU 1351  CG2 VAL A 122    11996  21987  17614    649   -849   3587       C  
ATOM   1352  H   VAL A 122      11.962  -1.911  -8.945  1.00167.06           H  
ATOM   1353  HA  VAL A 122      11.167  -3.902  -6.866  1.00157.74           H  
ATOM   1354  HB  VAL A 122       9.583  -1.708  -8.274  1.00153.19           H  
ATOM   1355 HG11 VAL A 122       7.717  -2.412  -6.659  1.00161.03           H  
ATOM   1356 HG12 VAL A 122       7.972  -3.454  -8.044  1.00161.03           H  
ATOM   1357 HG13 VAL A 122       8.585  -3.927  -6.467  1.00161.03           H  
ATOM   1358 HG21 VAL A 122       9.333  -0.801  -5.961  1.00135.80           H  
ATOM   1359 HG22 VAL A 122      10.436  -2.044  -5.378  1.00135.80           H  
ATOM   1360 HG23 VAL A 122      11.000  -0.816  -6.507  1.00135.80           H  
ATOM   1361  N   LEU A 123      10.777  -5.596  -8.638  1.00149.93           N  
ANISOU 1361  N   LEU A 123    13400  24030  19536   1425   -753   3628       N  
ATOM   1362  CA  LEU A 123      10.461  -6.680  -9.560  1.00143.39           C  
ANISOU 1362  CA  LEU A 123    12520  23179  18781   1628   -677   3598       C  
ATOM   1363  C   LEU A 123       8.948  -6.951  -9.612  1.00153.13           C  
ANISOU 1363  C   LEU A 123    13931  24127  20123   1674   -585   3505       C  
ATOM   1364  O   LEU A 123       8.308  -7.060  -8.565  1.00161.83           O  
ANISOU 1364  O   LEU A 123    15187  25064  21237   1671   -569   3478       O  
ATOM   1365  CB  LEU A 123      11.219  -7.954  -9.128  1.00144.04           C  
ANISOU 1365  CB  LEU A 123    12523  23385  18821   1830   -685   3651       C  
ATOM   1366  CG  LEU A 123      12.762  -7.899  -9.222  1.00147.37           C  
ANISOU 1366  CG  LEU A 123    12742  24118  19133   1820   -775   3758       C  
ATOM   1367  CD1 LEU A 123      13.366  -9.265  -8.840  1.00150.48           C  
ANISOU 1367  CD1 LEU A 123    13069  24600  19505   2061   -765   3814       C  
ATOM   1368  CD2 LEU A 123      13.282  -7.431 -10.594  1.00144.89           C  
ANISOU 1368  CD2 LEU A 123    12256  23986  18810   1760   -783   3773       C  
ATOM   1369  H   LEU A 123      11.211  -5.866  -7.767  1.00149.93           H  
ATOM   1370  HA  LEU A 123      10.785  -6.384 -10.559  1.00143.39           H  
ATOM   1371  HB2 LEU A 123      10.939  -8.201  -8.104  1.00144.04           H  
ATOM   1372  HB3 LEU A 123      10.869  -8.786  -9.734  1.00144.04           H  
ATOM   1373  HG  LEU A 123      13.108  -7.179  -8.479  1.00147.37           H  
ATOM   1374 HD11 LEU A 123      14.292  -9.150  -8.280  1.00150.48           H  
ATOM   1375 HD12 LEU A 123      12.687  -9.856  -8.227  1.00150.48           H  
ATOM   1376 HD13 LEU A 123      13.590  -9.863  -9.723  1.00150.48           H  
ATOM   1377 HD21 LEU A 123      14.163  -7.987 -10.913  1.00144.89           H  
ATOM   1378 HD22 LEU A 123      12.532  -7.546 -11.376  1.00144.89           H  
ATOM   1379 HD23 LEU A 123      13.570  -6.381 -10.556  1.00144.89           H  
ATOM   1380  N   ALA A 124       8.427  -7.094 -10.840  1.00167.86           N  
ANISOU 1380  N   ALA A 124    15769  25949  22062   1708   -525   3460       N  
ATOM   1381  CA  ALA A 124       7.062  -7.518 -11.128  1.00173.67           C  
ANISOU 1381  CA  ALA A 124    16640  26451  22897   1765   -436   3378       C  
ATOM   1382  C   ALA A 124       7.065  -9.042 -11.297  1.00178.97           C  
ANISOU 1382  C   ALA A 124    17311  27107  23581   1976   -378   3356       C  
ATOM   1383  O   ALA A 124       7.321  -9.539 -12.396  1.00183.19           O  
ANISOU 1383  O   ALA A 124    17744  27738  24121   2070   -345   3350       O  
ATOM   1384  CB  ALA A 124       6.564  -6.797 -12.392  1.00174.68           C  
ANISOU 1384  CB  ALA A 124    16733  26553  23085   1689   -407   3349       C  
ATOM   1385  H   ALA A 124       9.034  -7.012 -11.646  1.00167.86           H  
ATOM   1386  HA  ALA A 124       6.402  -7.249 -10.301  1.00173.67           H  
ATOM   1387  HB1 ALA A 124       5.547  -7.101 -12.644  1.00174.68           H  
ATOM   1388  HB2 ALA A 124       6.557  -5.717 -12.246  1.00174.68           H  
ATOM   1389  HB3 ALA A 124       7.190  -7.007 -13.259  1.00174.68           H  
ATOM   1390  N   TYR A 125       6.846  -9.748 -10.176  1.00160.68           N  
ANISOU 1390  N   TYR A 125    15122  24663  21266   2047   -359   3345       N  
ATOM   1391  CA  TYR A 125       6.922 -11.205 -10.095  1.00150.81           C  
ANISOU 1391  CA  TYR A 125    13893  23390  20019   2249   -306   3338       C  
ATOM   1392  C   TYR A 125       5.754 -11.892 -10.819  1.00173.50           C  
ANISOU 1392  C   TYR A 125    16864  26082  22977   2308   -203   3246       C  
ATOM   1393  O   TYR A 125       4.597 -11.628 -10.494  1.00161.29           O  
ANISOU 1393  O   TYR A 125    15448  24350  21484   2232   -170   3193       O  
ATOM   1394  CB  TYR A 125       6.964 -11.648  -8.620  1.00137.20           C  
ANISOU 1394  CB  TYR A 125    12273  21603  18253   2291   -330   3372       C  
ATOM   1395  CG  TYR A 125       8.186 -11.199  -7.838  1.00159.13           C  
ANISOU 1395  CG  TYR A 125    14947  24586  20931   2242   -436   3471       C  
ATOM   1396  CD1 TYR A 125       9.371 -11.963  -7.874  1.00176.53           C  
ANISOU 1396  CD1 TYR A 125    17001  26995  23077   2381   -466   3550       C  
ATOM   1397  CD2 TYR A 125       8.138 -10.026  -7.058  1.00171.30           C  
ANISOU 1397  CD2 TYR A 125    16538  26119  22428   2053   -502   3487       C  
ATOM   1398  CE1 TYR A 125      10.499 -11.560  -7.134  1.00186.69           C  
ANISOU 1398  CE1 TYR A 125    18174  28495  24264   2328   -571   3650       C  
ATOM   1399  CE2 TYR A 125       9.266  -9.624  -6.319  1.00196.13           C  
ANISOU 1399  CE2 TYR A 125    19589  29465  25467   1983   -604   3576       C  
ATOM   1400  CZ  TYR A 125      10.445 -10.393  -6.349  1.00194.40           C  
ANISOU 1400  CZ  TYR A 125    19205  29469  25190   2118   -644   3661       C  
ATOM   1401  OH  TYR A 125      11.534 -10.002  -5.624  1.00178.80           O  
ANISOU 1401  OH  TYR A 125    17118  27717  23101   2041   -752   3759       O  
ATOM   1402  H   TYR A 125       6.667  -9.263  -9.309  1.00160.68           H  
ATOM   1403  HA  TYR A 125       7.858 -11.500 -10.567  1.00150.81           H  
ATOM   1404  HB2 TYR A 125       6.068 -11.306  -8.098  1.00137.20           H  
ATOM   1405  HB3 TYR A 125       6.934 -12.737  -8.579  1.00137.20           H  
ATOM   1406  HD1 TYR A 125       9.415 -12.863  -8.468  1.00176.53           H  
ATOM   1407  HD2 TYR A 125       7.238  -9.429  -7.024  1.00171.30           H  
ATOM   1408  HE1 TYR A 125      11.404 -12.149  -7.170  1.00186.69           H  
ATOM   1409  HE2 TYR A 125       9.221  -8.717  -5.738  1.00196.13           H  
ATOM   1410  HH  TYR A 125      11.368  -9.213  -5.101  1.00178.80           H  
ATOM   1411  N   SER A 126       6.097 -12.796 -11.751  1.00207.57           N  
ANISOU 1411  N   SER A 126    21114  30456  27297   2438   -148   3226       N  
ATOM   1412  CA  SER A 126       5.166 -13.713 -12.413  1.00223.35           C  
ANISOU 1412  CA  SER A 126    23216  32290  29357   2500    -47   3137       C  
ATOM   1413  C   SER A 126       4.812 -14.924 -11.526  1.00237.65           C  
ANISOU 1413  C   SER A 126    25181  33942  31174   2620      4   3120       C  
ATOM   1414  O   SER A 126       3.670 -15.380 -11.561  1.00230.90           O  
ANISOU 1414  O   SER A 126    24468  32893  30368   2590     62   3054       O  
ATOM   1415  CB  SER A 126       5.760 -14.131 -13.775  1.00219.54           C  
ANISOU 1415  CB  SER A 126    22629  31919  28866   2587      3   3114       C  
ATOM   1416  OG  SER A 126       6.943 -14.896 -13.632  1.00212.33           O  
ANISOU 1416  OG  SER A 126    21636  31139  27900   2746      2   3170       O  
ATOM   1417  H   SER A 126       7.075 -12.958 -11.947  1.00207.57           H  
ATOM   1418  HA  SER A 126       4.237 -13.177 -12.612  1.00223.35           H  
ATOM   1419  HB2 SER A 126       5.034 -14.723 -14.333  1.00219.54           H  
ATOM   1420  HB3 SER A 126       5.978 -13.251 -14.381  1.00219.54           H  
ATOM   1421  HG  SER A 126       7.183 -15.262 -14.487  1.00212.33           H  
ATOM   1422  N   ASN A 127       5.787 -15.383 -10.726  1.00256.87           N  
ANISOU 1422  N   ASN A 127    27581  36462  33555   2755    -16   3187       N  
ATOM   1423  CA  ASN A 127       5.653 -16.443  -9.735  1.00270.86           C  
ANISOU 1423  CA  ASN A 127    29495  38099  35319   2873     18   3198       C  
ATOM   1424  C   ASN A 127       6.585 -16.064  -8.580  1.00279.97           C  
ANISOU 1424  C   ASN A 127    30595  39378  36403   2870    -83   3305       C  
ATOM   1425  O   ASN A 127       7.764 -16.419  -8.591  1.00288.42           O  
ANISOU 1425  O   ASN A 127    31539  40626  37423   2986   -117   3386       O  
ATOM   1426  CB  ASN A 127       5.953 -17.814 -10.393  1.00270.76           C  
ANISOU 1426  CB  ASN A 127    29505  38059  35311   3076    111   3180       C  
ATOM   1427  CG  ASN A 127       5.959 -19.008  -9.428  1.00264.82           C  
ANISOU 1427  CG  ASN A 127    28910  37160  34551   3205    149   3202       C  
ATOM   1428  ND2 ASN A 127       6.717 -20.047  -9.779  1.00264.42           N  
ANISOU 1428  ND2 ASN A 127    28872  37104  34492   3407    220   3217       N  
ATOM   1429  OD1 ASN A 127       5.294 -18.998  -8.393  1.00262.69           O  
ANISOU 1429  OD1 ASN A 127    28754  36777  34279   3127    121   3208       O  
ATOM   1430  H   ASN A 127       6.700 -14.951 -10.778  1.00256.87           H  
ATOM   1431  HA  ASN A 127       4.622 -16.450  -9.372  1.00270.86           H  
ATOM   1432  HB2 ASN A 127       5.216 -18.017 -11.171  1.00270.76           H  
ATOM   1433  HB3 ASN A 127       6.919 -17.774 -10.893  1.00270.76           H  
ATOM   1434 HD21 ASN A 127       7.267 -20.021 -10.629  1.00264.42           H  
ATOM   1435 HD22 ASN A 127       6.784 -20.870  -9.194  1.00264.42           H  
ATOM   1436  N   VAL A 128       6.024 -15.312  -7.621  1.00283.09           N  
ANISOU 1436  N   VAL A 128    31083  39688  36790   2733   -128   3307       N  
ATOM   1437  CA  VAL A 128       6.725 -14.763  -6.462  1.00285.54           C  
ANISOU 1437  CA  VAL A 128    31343  40130  37018   2681   -233   3402       C  
ATOM   1438  C   VAL A 128       7.269 -15.823  -5.481  1.00297.84           C  
ANISOU 1438  C   VAL A 128    32960  41677  38528   2839   -237   3473       C  
ATOM   1439  O   VAL A 128       8.277 -15.553  -4.833  1.00298.95           O  
ANISOU 1439  O   VAL A 128    33003  41999  38588   2854   -327   3577       O  
ATOM   1440  CB  VAL A 128       5.810 -13.758  -5.703  1.00268.73           C  
ANISOU 1440  CB  VAL A 128    29305  37908  34891   2470   -269   3371       C  
ATOM   1441  CG1 VAL A 128       4.591 -14.406  -5.014  1.00258.40           C  
ANISOU 1441  CG1 VAL A 128    28194  36339  33646   2460   -183   3288       C  
ATOM   1442  CG2 VAL A 128       6.581 -12.888  -4.696  1.00266.78           C  
ANISOU 1442  CG2 VAL A 128    29041  37777  34546   2394   -371   3457       C  
ATOM   1443  H   VAL A 128       5.049 -15.062  -7.703  1.00283.09           H  
ATOM   1444  HA  VAL A 128       7.589 -14.217  -6.844  1.00285.54           H  
ATOM   1445  HB  VAL A 128       5.413 -13.074  -6.453  1.00268.73           H  
ATOM   1446 HG11 VAL A 128       3.931 -13.644  -4.599  1.00258.40           H  
ATOM   1447 HG12 VAL A 128       4.000 -14.995  -5.717  1.00258.40           H  
ATOM   1448 HG13 VAL A 128       4.881 -15.061  -4.192  1.00258.40           H  
ATOM   1449 HG21 VAL A 128       5.935 -12.110  -4.294  1.00266.78           H  
ATOM   1450 HG22 VAL A 128       6.954 -13.465  -3.850  1.00266.78           H  
ATOM   1451 HG23 VAL A 128       7.431 -12.396  -5.168  1.00266.78           H  
ATOM   1452  N   GLN A 129       6.640 -17.012  -5.420  1.00303.08           N  
ANISOU 1452  N   GLN A 129    33778  42143  39235   2956   -144   3426       N  
ATOM   1453  CA  GLN A 129       7.046 -18.127  -4.557  1.00302.53           C  
ANISOU 1453  CA  GLN A 129    33779  42046  39123   3117   -141   3502       C  
ATOM   1454  C   GLN A 129       8.454 -18.668  -4.859  1.00304.50           C  
ANISOU 1454  C   GLN A 129    33854  42514  39327   3293   -174   3607       C  
ATOM   1455  O   GLN A 129       9.195 -18.950  -3.918  1.00309.38           O  
ANISOU 1455  O   GLN A 129    34425  43253  39871   3356   -249   3724       O  
ATOM   1456  CB  GLN A 129       5.995 -19.257  -4.633  1.00302.19           C  
ANISOU 1456  CB  GLN A 129    33928  41751  39138   3217    -18   3428       C  
ATOM   1457  CG  GLN A 129       4.611 -18.918  -4.039  1.00299.02           C  
ANISOU 1457  CG  GLN A 129    33706  41140  38767   3067     13   3349       C  
ATOM   1458  CD  GLN A 129       4.655 -18.611  -2.540  1.00293.93           C  
ANISOU 1458  CD  GLN A 129    33144  40484  38052   3014    -54   3418       C  
ATOM   1459  NE2 GLN A 129       4.448 -19.630  -1.704  1.00290.83           N  
ANISOU 1459  NE2 GLN A 129    32882  39985  37638   3143    -18   3459       N  
ATOM   1460  OE1 GLN A 129       4.871 -17.469  -2.140  1.00293.56           O  
ANISOU 1460  OE1 GLN A 129    33056  40518  37967   2852   -134   3434       O  
ATOM   1461  H   GLN A 129       5.831 -17.174  -6.004  1.00303.08           H  
ATOM   1462  HA  GLN A 129       7.087 -17.743  -3.538  1.00302.53           H  
ATOM   1463  HB2 GLN A 129       5.862 -19.552  -5.675  1.00302.19           H  
ATOM   1464  HB3 GLN A 129       6.377 -20.146  -4.127  1.00302.19           H  
ATOM   1465  HG2 GLN A 129       4.181 -18.061  -4.558  1.00299.02           H  
ATOM   1466  HG3 GLN A 129       3.927 -19.749  -4.214  1.00299.02           H  
ATOM   1467 HE21 GLN A 129       4.275 -20.559  -2.059  1.00290.83           H  
ATOM   1468 HE22 GLN A 129       4.464 -19.475  -0.707  1.00290.83           H  
ATOM   1469  N   GLU A 130       8.802 -18.748  -6.153  1.00301.17           N  
ANISOU 1469  N   GLU A 130    33330  42156  38946   3375   -116   3570       N  
ATOM   1470  CA  GLU A 130      10.132 -19.123  -6.640  1.00298.82           C  
ANISOU 1470  CA  GLU A 130    32843  42084  38611   3537   -136   3662       C  
ATOM   1471  C   GLU A 130      10.978 -17.896  -7.044  1.00301.91           C  
ANISOU 1471  C   GLU A 130    33018  42738  38956   3399   -239   3708       C  
ATOM   1472  O   GLU A 130      12.081 -18.080  -7.559  1.00304.52           O  
ANISOU 1472  O   GLU A 130    33163  43283  39257   3511   -253   3777       O  
ATOM   1473  CB  GLU A 130       9.982 -20.148  -7.785  1.00294.95           C  
ANISOU 1473  CB  GLU A 130    32364  41525  38179   3702     -5   3595       C  
ATOM   1474  CG  GLU A 130       9.284 -21.449  -7.333  1.00297.25           C  
ANISOU 1474  CG  GLU A 130    32848  41595  38499   3885    100   3580       C  
ATOM   1475  CD  GLU A 130       9.326 -22.547  -8.402  1.00303.85           C  
ANISOU 1475  CD  GLU A 130    33699  42370  39379   4045    236   3512       C  
ATOM   1476  OE1 GLU A 130       8.346 -22.637  -9.173  1.00305.67           O  
ANISOU 1476  OE1 GLU A 130    33896  42604  39642   3943    276   3412       O  
ATOM   1477  OE2 GLU A 130      10.323 -23.303  -8.409  1.00308.62           O1-
ANISOU 1477  OE2 GLU A 130    34354  42925  39982   4274    307   3562       O1-
ATOM   1478  H   GLU A 130       8.129 -18.497  -6.864  1.00301.17           H  
ATOM   1479  HA  GLU A 130      10.691 -19.614  -5.841  1.00298.82           H  
ATOM   1480  HB2 GLU A 130       9.408 -19.704  -8.600  1.00294.95           H  
ATOM   1481  HB3 GLU A 130      10.961 -20.386  -8.203  1.00294.95           H  
ATOM   1482  HG2 GLU A 130       9.757 -21.824  -6.425  1.00297.25           H  
ATOM   1483  HG3 GLU A 130       8.246 -21.246  -7.066  1.00297.25           H  
ATOM   1484  N   ARG A 131      10.465 -16.674  -6.788  1.00301.68           N  
ANISOU 1484  N   ARG A 131    33014  42693  38919   3161   -303   3671       N  
ATOM   1485  CA  ARG A 131      11.080 -15.368  -7.066  1.00297.51           C  
ANISOU 1485  CA  ARG A 131    32310  42389  38341   2997   -400   3710       C  
ATOM   1486  C   ARG A 131      11.357 -15.116  -8.566  1.00299.60           C  
ANISOU 1486  C   ARG A 131    32427  42771  38637   3024   -358   3676       C  
ATOM   1487  O   ARG A 131      12.294 -14.389  -8.897  1.00303.41           O  
ANISOU 1487  O   ARG A 131    32711  43507  39066   3009   -420   3747       O  
ATOM   1488  CB  ARG A 131      12.332 -15.130  -6.179  1.00295.77           C  
ANISOU 1488  CB  ARG A 131    31955  42408  38016   3015   -514   3852       C  
ATOM   1489  CG  ARG A 131      12.092 -15.119  -4.656  1.00294.56           C  
ANISOU 1489  CG  ARG A 131    31939  42169  37809   2948   -573   3891       C  
ATOM   1490  CD  ARG A 131      11.304 -13.888  -4.161  1.00286.69           C  
ANISOU 1490  CD  ARG A 131    31046  41072  36810   2680   -608   3820       C  
ATOM   1491  NE  ARG A 131      11.335 -13.777  -2.689  1.00273.21           N  
ANISOU 1491  NE  ARG A 131    29432  39355  35020   2582   -683   3871       N  
ATOM   1492  CZ  ARG A 131      10.567 -14.405  -1.777  1.00256.85           C  
ANISOU 1492  CZ  ARG A 131    27564  37062  32965   2599   -639   3835       C  
ATOM   1493  NH1 ARG A 131       9.560 -15.225  -2.112  1.00260.14           N  
ANISOU 1493  NH1 ARG A 131    28111  37250  33480   2707   -522   3748       N  
ATOM   1494  NH2 ARG A 131      10.824 -14.209  -0.478  1.00242.19           N1+
ANISOU 1494  NH2 ARG A 131    25784  35220  31018   2496   -711   3885       N1+
ATOM   1495  H   ARG A 131       9.556 -16.630  -6.350  1.00301.68           H  
ATOM   1496  HA  ARG A 131      10.330 -14.626  -6.791  1.00297.51           H  
ATOM   1497  HB2 ARG A 131      13.091 -15.878  -6.411  1.00295.77           H  
ATOM   1498  HB3 ARG A 131      12.790 -14.173  -6.431  1.00295.77           H  
ATOM   1499  HG2 ARG A 131      11.530 -16.020  -4.404  1.00294.56           H  
ATOM   1500  HG3 ARG A 131      13.038 -15.209  -4.121  1.00294.56           H  
ATOM   1501  HD2 ARG A 131      11.660 -12.971  -4.630  1.00286.69           H  
ATOM   1502  HD3 ARG A 131      10.259 -13.975  -4.451  1.00286.69           H  
ATOM   1503  HE  ARG A 131      12.068 -13.177  -2.338  1.00273.21           H  
ATOM   1504 HH11 ARG A 131       9.328 -15.370  -3.088  1.00260.14           H  
ATOM   1505 HH12 ARG A 131       9.011 -15.689  -1.404  1.00260.14           H  
ATOM   1506 HH21 ARG A 131      11.573 -13.593  -0.192  1.00242.19           H  
ATOM   1507 HH22 ARG A 131      10.270 -14.670   0.230  1.00242.19           H  
ATOM   1508  N   GLU A 132      10.517 -15.687  -9.448  1.00297.33           N  
ANISOU 1508  N   GLU A 132    32235  42307  38428   3054   -252   3567       N  
ATOM   1509  CA  GLU A 132      10.564 -15.467 -10.893  1.00281.97           C  
ANISOU 1509  CA  GLU A 132    30175  40454  36509   3052   -207   3521       C  
ATOM   1510  C   GLU A 132      10.022 -14.075 -11.236  1.00264.57           C  
ANISOU 1510  C   GLU A 132    27945  38263  34315   2811   -258   3483       C  
ATOM   1511  O   GLU A 132       8.880 -13.774 -10.889  1.00267.34           O  
ANISOU 1511  O   GLU A 132    28442  38425  34708   2690   -251   3423       O  
ATOM   1512  CB  GLU A 132       9.732 -16.529 -11.637  1.00286.00           C  
ANISOU 1512  CB  GLU A 132    30803  40780  37085   3175    -73   3421       C  
ATOM   1513  CG  GLU A 132      10.128 -17.991 -11.337  1.00290.83           C  
ANISOU 1513  CG  GLU A 132    31452  41356  37692   3428      1   3452       C  
ATOM   1514  CD  GLU A 132       9.345 -19.051 -12.134  1.00293.12           C  
ANISOU 1514  CD  GLU A 132    31874  41459  38039   3519    142   3340       C  
ATOM   1515  OE1 GLU A 132       8.588 -18.687 -13.063  1.00293.38           O  
ANISOU 1515  OE1 GLU A 132    31879  41497  38095   3423    178   3259       O  
ATOM   1516  OE2 GLU A 132       9.512 -20.238 -11.784  1.00295.02           O1-
ANISOU 1516  OE2 GLU A 132    32253  41548  38295   3679    217   3335       O1-
ATOM   1517  H   GLU A 132       9.752 -16.258  -9.112  1.00297.33           H  
ATOM   1518  HA  GLU A 132      11.602 -15.551 -11.223  1.00281.97           H  
ATOM   1519  HB2 GLU A 132       8.674 -16.392 -11.408  1.00286.00           H  
ATOM   1520  HB3 GLU A 132       9.831 -16.344 -12.708  1.00286.00           H  
ATOM   1521  HG2 GLU A 132      11.190 -18.129 -11.540  1.00290.83           H  
ATOM   1522  HG3 GLU A 132       9.988 -18.192 -10.275  1.00290.83           H  
ATOM   1523  N   ALA A 133      10.842 -13.280 -11.935  1.00239.82           N  
ANISOU 1523  N   ALA A 133    24627  35350  31143   2745   -303   3521       N  
ATOM   1524  CA  ALA A 133      10.480 -11.958 -12.429  1.00210.21           C  
ANISOU 1524  CA  ALA A 133    20849  31622  27399   2523   -349   3498       C  
ATOM   1525  C   ALA A 133      11.232 -11.694 -13.732  1.00206.42           C  
ANISOU 1525  C   ALA A 133    20197  31329  26904   2519   -335   3501       C  
ATOM   1526  O   ALA A 133      12.463 -11.717 -13.744  1.00223.11           O  
ANISOU 1526  O   ALA A 133    22144  33667  28960   2604   -358   3572       O  
ATOM   1527  CB  ALA A 133      10.804 -10.890 -11.377  1.00197.39           C  
ANISOU 1527  CB  ALA A 133    19198  30089  25711   2357   -464   3569       C  
ATOM   1528  H   ALA A 133      11.769 -13.600 -12.176  1.00239.82           H  
ATOM   1529  HA  ALA A 133       9.407 -11.927 -12.634  1.00210.21           H  
ATOM   1530  HB1 ALA A 133      10.558  -9.895 -11.750  1.00197.39           H  
ATOM   1531  HB2 ALA A 133      10.230 -11.048 -10.465  1.00197.39           H  
ATOM   1532  HB3 ALA A 133      11.861 -10.897 -11.109  1.00197.39           H  
ATOM   1533  N   GLN A 134      10.461 -11.435 -14.796  1.00195.57           N  
ANISOU 1533  N   GLN A 134    18858  29872  25579   2422   -296   3431       N  
ATOM   1534  CA  GLN A 134      10.964 -11.067 -16.119  1.00199.29           C  
ANISOU 1534  CA  GLN A 134    19180  30511  26031   2385   -285   3431       C  
ATOM   1535  C   GLN A 134      10.908  -9.551 -16.364  1.00198.24           C  
ANISOU 1535  C   GLN A 134    19003  30432  25886   2155   -357   3454       C  
ATOM   1536  O   GLN A 134      11.600  -9.076 -17.263  1.00209.78           O  
ANISOU 1536  O   GLN A 134    20309  32098  27300   2097   -383   3493       O  
ATOM   1537  CB  GLN A 134      10.140 -11.810 -17.186  1.00210.40           C  
ANISOU 1537  CB  GLN A 134    20648  31807  27489   2465   -176   3337       C  
ATOM   1538  CG  GLN A 134      10.414 -13.325 -17.221  1.00225.25           C  
ANISOU 1538  CG  GLN A 134    22585  33622  29378   2693    -85   3306       C  
ATOM   1539  CD  GLN A 134       9.706 -14.041 -18.375  1.00228.42           C  
ANISOU 1539  CD  GLN A 134    23008  33981  29799   2760     25   3217       C  
ATOM   1540  NE2 GLN A 134       9.939 -15.348 -18.497  1.00225.26           N  
ANISOU 1540  NE2 GLN A 134    22589  33617  29382   2960    108   3206       N  
ATOM   1541  OE1 GLN A 134       8.965 -13.435 -19.148  1.00228.32           O  
ANISOU 1541  OE1 GLN A 134    23032  33907  29814   2633     36   3162       O  
ATOM   1542  H   GLN A 134       9.457 -11.459 -14.695  1.00195.57           H  
ATOM   1543  HA  GLN A 134      12.008 -11.368 -16.223  1.00199.29           H  
ATOM   1544  HB2 GLN A 134       9.075 -11.634 -17.021  1.00210.40           H  
ATOM   1545  HB3 GLN A 134      10.364 -11.388 -18.165  1.00210.40           H  
ATOM   1546  HG2 GLN A 134      11.486 -13.501 -17.319  1.00225.25           H  
ATOM   1547  HG3 GLN A 134      10.104 -13.786 -16.282  1.00225.25           H  
ATOM   1548 HE21 GLN A 134      10.549 -15.825 -17.848  1.00225.26           H  
ATOM   1549 HE22 GLN A 134       9.499 -15.874 -19.238  1.00225.26           H  
ATOM   1550  N   PHE A 135      10.085  -8.833 -15.584  1.00185.53           N  
ANISOU 1550  N   PHE A 135    17531  28645  24317   2025   -383   3434       N  
ATOM   1551  CA  PHE A 135       9.834  -7.399 -15.702  1.00177.81           C  
ANISOU 1551  CA  PHE A 135    16541  27685  23334   1813   -442   3459       C  
ATOM   1552  C   PHE A 135       9.890  -6.733 -14.318  1.00166.57           C  
ANISOU 1552  C   PHE A 135    15199  26206  21885   1704   -510   3494       C  
ATOM   1553  O   PHE A 135      10.022  -7.417 -13.302  1.00189.33           O  
ANISOU 1553  O   PHE A 135    18153  29028  24758   1790   -512   3496       O  
ATOM   1554  CB  PHE A 135       8.462  -7.172 -16.389  1.00189.88           C  
ANISOU 1554  CB  PHE A 135    18164  29040  24943   1749   -393   3398       C  
ATOM   1555  CG  PHE A 135       8.409  -7.575 -17.853  1.00206.46           C  
ANISOU 1555  CG  PHE A 135    20188  31207  27052   1819   -332   3362       C  
ATOM   1556  CD1 PHE A 135       8.067  -8.894 -18.221  1.00219.95           C  
ANISOU 1556  CD1 PHE A 135    21955  32827  28791   1978   -249   3294       C  
ATOM   1557  CD2 PHE A 135       8.877  -6.688 -18.844  1.00207.46           C  
ANISOU 1557  CD2 PHE A 135    20195  31482  27148   1716   -355   3393       C  
ATOM   1558  CE1 PHE A 135       8.154  -9.290 -19.549  1.00215.70           C  
ANISOU 1558  CE1 PHE A 135    21359  32349  28248   2027   -187   3252       C  
ATOM   1559  CE2 PHE A 135       8.940  -7.097 -20.169  1.00211.55           C  
ANISOU 1559  CE2 PHE A 135    20648  32070  27662   1769   -297   3357       C  
ATOM   1560  CZ  PHE A 135       8.579  -8.391 -20.520  1.00214.17           C  
ANISOU 1560  CZ  PHE A 135    21042  32313  28019   1923   -212   3283       C  
ATOM   1561  H   PHE A 135       9.586  -9.297 -14.838  1.00185.53           H  
ATOM   1562  HA  PHE A 135      10.618  -6.935 -16.301  1.00177.81           H  
ATOM   1563  HB2 PHE A 135       7.682  -7.710 -15.849  1.00189.88           H  
ATOM   1564  HB3 PHE A 135       8.183  -6.118 -16.337  1.00189.88           H  
ATOM   1565  HD1 PHE A 135       7.754  -9.602 -17.468  1.00219.95           H  
ATOM   1566  HD2 PHE A 135       9.187  -5.690 -18.572  1.00207.46           H  
ATOM   1567  HE1 PHE A 135       7.900 -10.302 -19.825  1.00215.70           H  
ATOM   1568  HE2 PHE A 135       9.288  -6.411 -20.928  1.00211.55           H  
ATOM   1569  HZ  PHE A 135       8.641  -8.705 -21.551  1.00214.17           H  
ATOM   1570  N   GLY A 136       9.774  -5.399 -14.309  1.00154.19           N  
ANISOU 1570  N   GLY A 136    13629  24658  20300   1507   -563   3522       N  
ATOM   1571  CA  GLY A 136       9.700  -4.606 -13.091  1.00146.92           C  
ANISOU 1571  CA  GLY A 136    12807  23669  19348   1377   -617   3544       C  
ATOM   1572  C   GLY A 136       9.708  -3.122 -13.459  1.00139.64           C  
ANISOU 1572  C   GLY A 136    11898  22741  18416   1158   -654   3565       C  
ATOM   1573  O   GLY A 136       9.629  -2.756 -14.633  1.00148.21           O  
ANISOU 1573  O   GLY A 136    12918  23870  19524   1112   -640   3570       O  
ATOM   1574  H   GLY A 136       9.713  -4.890 -15.181  1.00154.19           H  
ATOM   1575  HA2 GLY A 136       8.781  -4.832 -12.550  1.00146.92           H  
ATOM   1576  HA3 GLY A 136      10.538  -4.835 -12.434  1.00146.92           H  
ATOM   1577  N   THR A 137       9.792  -2.274 -12.423  1.00139.39           N  
ANISOU 1577  N   THR A 137    11964  22652  18345   1018   -697   3579       N  
ATOM   1578  CA  THR A 137       9.832  -0.816 -12.526  1.00134.46           C  
ANISOU 1578  CA  THR A 137    11389  21994  17704    798   -725   3597       C  
ATOM   1579  C   THR A 137      10.761  -0.263 -11.430  1.00145.56           C  
ANISOU 1579  C   THR A 137    12793  23520  18993    647   -806   3642       C  
ATOM   1580  O   THR A 137      10.657  -0.682 -10.278  1.00159.59           O  
ANISOU 1580  O   THR A 137    14637  25264  20736    685   -821   3635       O  
ATOM   1581  CB  THR A 137       8.414  -0.203 -12.343  1.00137.73           C  
ANISOU 1581  CB  THR A 137    11998  22114  18218    758   -660   3542       C  
ATOM   1582  CG2 THR A 137       8.342   1.334 -12.276  1.00122.75           C  
ANISOU 1582  CG2 THR A 137    10157  20168  16313    548   -675   3566       C  
ATOM   1583  OG1 THR A 137       7.586  -0.605 -13.416  1.00160.90           O  
ANISOU 1583  OG1 THR A 137    14927  24955  21253    898   -591   3503       O  
ATOM   1584  H   THR A 137       9.853  -2.645 -11.483  1.00139.39           H  
ATOM   1585  HA  THR A 137      10.236  -0.537 -13.497  1.00134.46           H  
ATOM   1586  HB  THR A 137       7.970  -0.604 -11.432  1.00137.73           H  
ATOM   1587  HG1 THR A 137       6.671  -0.536 -13.129  1.00160.90           H  
ATOM   1588 HG21 THR A 137       7.309   1.670 -12.212  1.00122.75           H  
ATOM   1589 HG22 THR A 137       8.848   1.731 -11.400  1.00122.75           H  
ATOM   1590 HG23 THR A 137       8.789   1.793 -13.157  1.00122.75           H  
ATOM   1591  N   THR A 138      11.658   0.663 -11.809  1.00149.10           N  
ANISOU 1591  N   THR A 138    13164  24115  19372    467   -858   3692       N  
ATOM   1592  CA  THR A 138      12.583   1.348 -10.902  1.00155.37           C  
ANISOU 1592  CA  THR A 138    13961  25031  20044    281   -938   3733       C  
ATOM   1593  C   THR A 138      11.832   2.341  -9.992  1.00148.49           C  
ANISOU 1593  C   THR A 138    13324  23910  19186    127   -913   3686       C  
ATOM   1594  O   THR A 138      10.890   2.988 -10.446  1.00136.61           O  
ANISOU 1594  O   THR A 138    11953  22166  17786    128   -840   3640       O  
ATOM   1595  CB  THR A 138      13.692   2.127 -11.669  1.00164.92           C  
ANISOU 1595  CB  THR A 138    15019  26476  21168    116   -997   3798       C  
ATOM   1596  CG2 THR A 138      14.474   1.303 -12.697  1.00162.46           C  
ANISOU 1596  CG2 THR A 138    14471  26413  20842    274  -1007   3841       C  
ATOM   1597  OG1 THR A 138      13.243   3.316 -12.294  1.00164.77           O  
ANISOU 1597  OG1 THR A 138    15089  26308  21208     -7   -956   3783       O  
ATOM   1598  H   THR A 138      11.680   0.971 -12.774  1.00149.10           H  
ATOM   1599  HA  THR A 138      13.064   0.590 -10.281  1.00155.37           H  
ATOM   1600  HB  THR A 138      14.416   2.442 -10.920  1.00164.92           H  
ATOM   1601  HG1 THR A 138      13.970   3.685 -12.803  1.00164.77           H  
ATOM   1602 HG21 THR A 138      15.372   1.832 -13.019  1.00162.46           H  
ATOM   1603 HG22 THR A 138      14.787   0.345 -12.282  1.00162.46           H  
ATOM   1604 HG23 THR A 138      13.878   1.119 -13.589  1.00162.46           H  
ATOM   1605  N   ALA A 139      12.271   2.431  -8.729  1.00151.18           N  
ANISOU 1605  N   ALA A 139    13712  24315  19416     -4   -973   3702       N  
ATOM   1606  CA  ALA A 139      11.677   3.262  -7.689  1.00145.02           C  
ANISOU 1606  CA  ALA A 139    13160  23319  18622   -175   -949   3654       C  
ATOM   1607  C   ALA A 139      12.763   4.144  -7.068  1.00137.31           C  
ANISOU 1607  C   ALA A 139    12169  22515  17489   -438  -1035   3697       C  
ATOM   1608  O   ALA A 139      13.676   3.614  -6.436  1.00125.40           O  
ANISOU 1608  O   ALA A 139    10523  21259  15865   -446  -1122   3753       O  
ATOM   1609  CB  ALA A 139      11.058   2.342  -6.628  1.00149.84           C  
ANISOU 1609  CB  ALA A 139    13904  23772  19255    -61   -915   3604       C  
ATOM   1610  H   ALA A 139      13.053   1.858  -8.432  1.00151.18           H  
ATOM   1611  HA  ALA A 139      10.890   3.890  -8.103  1.00145.02           H  
ATOM   1612  HB1 ALA A 139      10.562   2.912  -5.842  1.00149.84           H  
ATOM   1613  HB2 ALA A 139      10.324   1.673  -7.068  1.00149.84           H  
ATOM   1614  HB3 ALA A 139      11.817   1.712  -6.168  1.00149.84           H  
ATOM   1615  N   GLU A 140      12.637   5.467  -7.249  1.00160.78           N  
ANISOU 1615  N   GLU A 140    15281  25354  20454   -652  -1008   3676       N  
ATOM   1616  CA  GLU A 140      13.552   6.461  -6.692  1.00169.00           C  
ANISOU 1616  CA  GLU A 140    16339  26530  21342   -940  -1079   3706       C  
ATOM   1617  C   GLU A 140      13.005   6.980  -5.352  1.00166.17           C  
ANISOU 1617  C   GLU A 140    16231  25971  20937  -1084  -1050   3642       C  
ATOM   1618  O   GLU A 140      11.861   7.432  -5.306  1.00178.12           O  
ANISOU 1618  O   GLU A 140    17953  27175  22551  -1079   -948   3575       O  
ATOM   1619  CB  GLU A 140      13.754   7.590  -7.722  1.00193.25           C  
ANISOU 1619  CB  GLU A 140    19411  29593  24424  -1104  -1065   3729       C  
ATOM   1620  CG  GLU A 140      14.798   8.646  -7.291  1.00202.83           C  
ANISOU 1620  CG  GLU A 140    20596  31003  25466  -1409  -1147   3772       C  
ATOM   1621  CD  GLU A 140      15.100   9.735  -8.332  1.00214.74           C  
ANISOU 1621  CD  GLU A 140    22127  32478  26988  -1574  -1124   3796       C  
ATOM   1622  OE1 GLU A 140      14.301   9.925  -9.277  1.00217.22           O  
ANISOU 1622  OE1 GLU A 140    22501  32587  27446  -1456  -1041   3779       O  
ATOM   1623  OE2 GLU A 140      16.148  10.393  -8.150  1.00220.46           O1-
ANISOU 1623  OE2 GLU A 140    22806  33385  27573  -1829  -1191   3837       O1-
ATOM   1624  H   GLU A 140      11.841   5.829  -7.759  1.00160.78           H  
ATOM   1625  HA  GLU A 140      14.527   6.006  -6.522  1.00169.00           H  
ATOM   1626  HB2 GLU A 140      14.072   7.146  -8.667  1.00193.25           H  
ATOM   1627  HB3 GLU A 140      12.796   8.075  -7.921  1.00193.25           H  
ATOM   1628  HG2 GLU A 140      14.473   9.147  -6.378  1.00202.83           H  
ATOM   1629  HG3 GLU A 140      15.732   8.136  -7.044  1.00202.83           H  
ATOM   1630  N   ILE A 141      13.839   6.923  -4.299  1.00151.71           N  
ANISOU 1630  N   ILE A 141    14375  24322  18948  -1210  -1138   3666       N  
ATOM   1631  CA  ILE A 141      13.531   7.424  -2.957  1.00144.91           C  
ANISOU 1631  CA  ILE A 141    13749  23299  18013  -1368  -1117   3604       C  
ATOM   1632  C   ILE A 141      13.541   8.965  -2.964  1.00148.47           C  
ANISOU 1632  C   ILE A 141    14382  23611  18420  -1658  -1079   3569       C  
ATOM   1633  O   ILE A 141      14.607   9.561  -3.128  1.00165.46           O  
ANISOU 1633  O   ILE A 141    16442  25964  20462  -1865  -1150   3620       O  
ATOM   1634  CB  ILE A 141      14.541   6.913  -1.880  1.00141.69           C  
ANISOU 1634  CB  ILE A 141    13249  23155  17431  -1441  -1233   3653       C  
ATOM   1635  CG1 ILE A 141      14.586   5.368  -1.817  1.00139.96           C  
ANISOU 1635  CG1 ILE A 141    12837  23083  17259  -1139  -1268   3705       C  
ATOM   1636  CG2 ILE A 141      14.270   7.493  -0.473  1.00125.43           C  
ANISOU 1636  CG2 ILE A 141    11445  20923  15290  -1601  -1205   3582       C  
ATOM   1637  CD1 ILE A 141      15.827   4.805  -1.106  1.00133.28           C  
ANISOU 1637  CD1 ILE A 141    11818  22576  16245  -1180  -1401   3794       C  
ATOM   1638  H   ILE A 141      14.762   6.525  -4.422  1.00151.71           H  
ATOM   1639  HA  ILE A 141      12.541   7.069  -2.673  1.00144.91           H  
ATOM   1640  HB  ILE A 141      15.538   7.241  -2.165  1.00141.69           H  
ATOM   1641 HG12 ILE A 141      13.684   4.996  -1.334  1.00139.96           H  
ATOM   1642 HG13 ILE A 141      14.576   4.947  -2.821  1.00139.96           H  
ATOM   1643 HG21 ILE A 141      14.913   7.046   0.283  1.00125.43           H  
ATOM   1644 HG22 ILE A 141      14.440   8.569  -0.425  1.00125.43           H  
ATOM   1645 HG23 ILE A 141      13.240   7.310  -0.173  1.00125.43           H  
ATOM   1646 HD11 ILE A 141      15.976   3.756  -1.364  1.00133.28           H  
ATOM   1647 HD12 ILE A 141      16.733   5.341  -1.391  1.00133.28           H  
ATOM   1648 HD13 ILE A 141      15.728   4.862  -0.022  1.00133.28           H  
ATOM   1649  N   TYR A 142      12.355   9.571  -2.796  1.00142.73           N  
ANISOU 1649  N   TYR A 142    13916  22538  17778  -1675   -960   3482       N  
ATOM   1650  CA  TYR A 142      12.182  11.025  -2.757  1.00153.97           C  
ANISOU 1650  CA  TYR A 142    15553  23782  19166  -1938   -902   3441       C  
ATOM   1651  C   TYR A 142      12.123  11.581  -1.324  1.00164.87           C  
ANISOU 1651  C   TYR A 142    17190  25012  20443  -2127   -866   3361       C  
ATOM   1652  O   TYR A 142      12.200  12.798  -1.182  1.00172.86           O  
ANISOU 1652  O   TYR A 142    18401  25880  21399  -2375   -816   3320       O  
ATOM   1653  CB  TYR A 142      10.964  11.441  -3.611  1.00165.99           C  
ANISOU 1653  CB  TYR A 142    17182  25008  20880  -1820   -774   3414       C  
ATOM   1654  CG  TYR A 142       9.582  11.206  -3.023  1.00167.30           C  
ANISOU 1654  CG  TYR A 142    17515  24867  21183  -1633   -653   3337       C  
ATOM   1655  CD1 TYR A 142       8.949  12.213  -2.261  1.00170.66           C  
ANISOU 1655  CD1 TYR A 142    18229  25009  21605  -1762   -547   3255       C  
ATOM   1656  CD2 TYR A 142       8.908   9.993  -3.267  1.00161.38           C  
ANISOU 1656  CD2 TYR A 142    16639  24111  20565  -1333   -635   3346       C  
ATOM   1657  CE1 TYR A 142       7.653  12.006  -1.751  1.00172.59           C  
ANISOU 1657  CE1 TYR A 142    18615  24986  21975  -1590   -429   3188       C  
ATOM   1658  CE2 TYR A 142       7.608   9.793  -2.769  1.00164.34           C  
ANISOU 1658  CE2 TYR A 142    17158  24221  21061  -1175   -524   3280       C  
ATOM   1659  CZ  TYR A 142       6.978  10.798  -2.010  1.00164.71           C  
ANISOU 1659  CZ  TYR A 142    17474  24004  21105  -1301   -422   3203       C  
ATOM   1660  OH  TYR A 142       5.719  10.596  -1.524  1.00156.85           O  
ANISOU 1660  OH  TYR A 142    16611  22756  20229  -1143   -305   3139       O  
ATOM   1661  H   TYR A 142      11.520   9.018  -2.655  1.00142.73           H  
ATOM   1662  HA  TYR A 142      13.048  11.502  -3.220  1.00153.97           H  
ATOM   1663  HB2 TYR A 142      11.041  12.511  -3.813  1.00165.99           H  
ATOM   1664  HB3 TYR A 142      11.022  10.966  -4.592  1.00165.99           H  
ATOM   1665  HD1 TYR A 142       9.453  13.149  -2.069  1.00170.66           H  
ATOM   1666  HD2 TYR A 142       9.387   9.214  -3.840  1.00161.38           H  
ATOM   1667  HE1 TYR A 142       7.179  12.783  -1.169  1.00172.59           H  
ATOM   1668  HE2 TYR A 142       7.096   8.865  -2.966  1.00164.34           H  
ATOM   1669  HH  TYR A 142       5.359  11.364  -1.075  1.00156.85           H  
ATOM   1670  N   ALA A 143      12.032  10.716  -0.298  1.00167.56           N  
ANISOU 1670  N   ALA A 143    17543  25373  20751  -2022   -883   3338       N  
ATOM   1671  CA  ALA A 143      12.127  11.104   1.109  1.00155.23           C  
ANISOU 1671  CA  ALA A 143    16209  23714  19059  -2222   -863   3267       C  
ATOM   1672  C   ALA A 143      12.443   9.884   1.984  1.00163.24           C  
ANISOU 1672  C   ALA A 143    17112  24940  19974  -2138   -959   3300       C  
ATOM   1673  O   ALA A 143      12.019   8.774   1.660  1.00175.32           O  
ANISOU 1673  O   ALA A 143    18500  26508  21607  -1852   -966   3331       O  
ATOM   1674  CB  ALA A 143      10.832  11.798   1.569  1.00144.21           C  
ANISOU 1674  CB  ALA A 143    15096  21909  17787  -2168   -691   3160       C  
ATOM   1675  H   ALA A 143      11.943   9.725  -0.479  1.00167.56           H  
ATOM   1676  HA  ALA A 143      12.958  11.804   1.197  1.00155.23           H  
ATOM   1677  HB1 ALA A 143      10.991  12.293   2.525  1.00144.21           H  
ATOM   1678  HB2 ALA A 143      10.505  12.569   0.871  1.00144.21           H  
ATOM   1679  HB3 ALA A 143      10.012  11.091   1.690  1.00144.21           H  
ATOM   1680  N   TYR A 144      13.163  10.121   3.093  1.00174.88           N  
ANISOU 1680  N   TYR A 144    18658  26546  21243  -2393  -1032   3295       N  
ATOM   1681  CA  TYR A 144      13.508   9.094   4.079  1.00183.67           C  
ANISOU 1681  CA  TYR A 144    19680  27864  22244  -2334  -1129   3337       C  
ATOM   1682  C   TYR A 144      13.540   9.697   5.493  1.00184.97           C  
ANISOU 1682  C   TYR A 144    20087  27963  22231  -2611  -1122   3268       C  
ATOM   1683  O   TYR A 144      13.702  10.907   5.652  1.00175.41           O  
ANISOU 1683  O   TYR A 144    19058  26652  20937  -2897  -1082   3209       O  
ATOM   1684  CB  TYR A 144      14.842   8.399   3.695  1.00193.38           C  
ANISOU 1684  CB  TYR A 144    20589  29520  23366  -2333  -1298   3469       C  
ATOM   1685  CG  TYR A 144      16.118   9.030   4.239  1.00199.96           C  
ANISOU 1685  CG  TYR A 144    21417  30601  23959  -2690  -1411   3502       C  
ATOM   1686  CD1 TYR A 144      16.529  10.299   3.782  1.00223.69           C  
ANISOU 1686  CD1 TYR A 144    24453  33628  26909  -2951  -1412   3494       C  
ATOM   1687  CD2 TYR A 144      16.868   8.378   5.242  1.00188.67           C  
ANISOU 1687  CD2 TYR A 144    19946  29391  22347  -2775  -1521   3548       C  
ATOM   1688  CE1 TYR A 144      17.669  10.919   4.330  1.00234.03           C  
ANISOU 1688  CE1 TYR A 144    25759  35173  27989  -3301  -1516   3522       C  
ATOM   1689  CE2 TYR A 144      18.005   9.000   5.794  1.00203.56           C  
ANISOU 1689  CE2 TYR A 144    21818  31525  24000  -3119  -1631   3582       C  
ATOM   1690  CZ  TYR A 144      18.402  10.274   5.343  1.00230.09           C  
ANISOU 1690  CZ  TYR A 144    25212  34903  27308  -3387  -1628   3565       C  
ATOM   1691  OH  TYR A 144      19.491  10.885   5.893  1.00240.19           O  
ANISOU 1691  OH  TYR A 144    26479  36438  28346  -3752  -1738   3597       O  
ATOM   1692  H   TYR A 144      13.475  11.059   3.305  1.00174.88           H  
ATOM   1693  HA  TYR A 144      12.717   8.344   4.083  1.00183.67           H  
ATOM   1694  HB2 TYR A 144      14.803   7.381   4.085  1.00193.38           H  
ATOM   1695  HB3 TYR A 144      14.919   8.279   2.614  1.00193.38           H  
ATOM   1696  HD1 TYR A 144      15.951  10.818   3.034  1.00223.69           H  
ATOM   1697  HD2 TYR A 144      16.566   7.408   5.609  1.00188.67           H  
ATOM   1698  HE1 TYR A 144      17.963  11.898   3.982  1.00234.03           H  
ATOM   1699  HE2 TYR A 144      18.568   8.503   6.570  1.00203.56           H  
ATOM   1700  HH  TYR A 144      19.655  11.759   5.533  1.00240.19           H  
ATOM   1701  N   ARG A 145      13.423   8.816   6.496  1.00200.09           N  
ANISOU 1701  N   ARG A 145    22011  29932  24081  -2527  -1158   3276       N  
ATOM   1702  CA  ARG A 145      13.460   9.161   7.909  1.00201.58           C  
ANISOU 1702  CA  ARG A 145    22424  30081  24086  -2780  -1157   3214       C  
ATOM   1703  C   ARG A 145      13.857   7.923   8.717  1.00198.04           C  
ANISOU 1703  C   ARG A 145    21850  29866  23531  -2679  -1272   3292       C  
ATOM   1704  O   ARG A 145      13.060   6.992   8.835  1.00198.65           O  
ANISOU 1704  O   ARG A 145    21920  29830  23727  -2401  -1224   3289       O  
ATOM   1705  CB  ARG A 145      12.102   9.761   8.336  1.00203.45           C  
ANISOU 1705  CB  ARG A 145    22983  29894  24423  -2773   -968   3071       C  
ATOM   1706  CG  ARG A 145      11.906   9.946   9.850  1.00211.24           C  
ANISOU 1706  CG  ARG A 145    24219  30816  25226  -3012   -947   2994       C  
ATOM   1707  CD  ARG A 145      10.598  10.672  10.193  1.00214.23           C  
ANISOU 1707  CD  ARG A 145    24913  30769  25717  -2993   -739   2850       C  
ATOM   1708  NE  ARG A 145      10.510  10.934  11.637  1.00227.91           N  
ANISOU 1708  NE  ARG A 145    26895  32434  27266  -3224   -707   2766       N  
ATOM   1709  CZ  ARG A 145      11.026  11.979  12.310  1.00243.18           C  
ANISOU 1709  CZ  ARG A 145    29030  34339  29027  -3582   -691   2699       C  
ATOM   1710  NH1 ARG A 145      11.619  13.011  11.687  1.00252.17           N  
ANISOU 1710  NH1 ARG A 145    30149  35505  30158  -3750   -704   2710       N  
ATOM   1711  NH2 ARG A 145      10.951  11.978  13.647  1.00242.20           N1+
ANISOU 1711  NH2 ARG A 145    29136  34157  28733  -3784   -658   2619       N1+
ATOM   1712  H   ARG A 145      13.260   7.840   6.285  1.00200.09           H  
ATOM   1713  HA  ARG A 145      14.228   9.920   8.069  1.00201.58           H  
ATOM   1714  HB2 ARG A 145      11.991  10.727   7.846  1.00203.45           H  
ATOM   1715  HB3 ARG A 145      11.294   9.130   7.964  1.00203.45           H  
ATOM   1716  HG2 ARG A 145      11.837   8.947  10.284  1.00211.24           H  
ATOM   1717  HG3 ARG A 145      12.769  10.420  10.321  1.00211.24           H  
ATOM   1718  HD2 ARG A 145      10.436  11.555   9.574  1.00214.23           H  
ATOM   1719  HD3 ARG A 145       9.765   9.998   9.988  1.00214.23           H  
ATOM   1720  HE  ARG A 145      10.092  10.180  12.169  1.00227.91           H  
ATOM   1721 HH11 ARG A 145      11.657  13.039  10.677  1.00252.17           H  
ATOM   1722 HH12 ARG A 145      12.013  13.778  12.212  1.00252.17           H  
ATOM   1723 HH21 ARG A 145      10.528  11.199  14.132  1.00242.20           H  
ATOM   1724 HH22 ARG A 145      11.336  12.742  14.183  1.00242.20           H  
ATOM   1725  N   GLU A 146      15.065   7.972   9.296  1.00191.76           N  
ANISOU 1725  N   GLU A 146    20952  29398  22509  -2903  -1425   3369       N  
ATOM   1726  CA  GLU A 146      15.527   7.033  10.315  1.00193.14           C  
ANISOU 1726  CA  GLU A 146    21049  29788  22547  -2860  -1536   3446       C  
ATOM   1727  C   GLU A 146      15.062   7.531  11.689  1.00180.97           C  
ANISOU 1727  C   GLU A 146    19819  28080  20861  -3097  -1480   3342       C  
ATOM   1728  O   GLU A 146      15.255   8.710  11.993  1.00188.47           O  
ANISOU 1728  O   GLU A 146    20956  28959  21695  -3424  -1447   3261       O  
ATOM   1729  CB  GLU A 146      17.061   6.917  10.258  1.00210.31           C  
ANISOU 1729  CB  GLU A 146    22942  32424  24540  -2983  -1734   3594       C  
ATOM   1730  CG  GLU A 146      17.576   6.395   8.897  1.00216.13           C  
ANISOU 1730  CG  GLU A 146    23373  33348  25399  -2789  -1784   3692       C  
ATOM   1731  CD  GLU A 146      19.099   6.275   8.763  1.00212.95           C  
ANISOU 1731  CD  GLU A 146    22685  33414  24811  -2920  -1973   3840       C  
ATOM   1732  OE1 GLU A 146      19.817   6.391   9.781  1.00206.14           O  
ANISOU 1732  OE1 GLU A 146    21809  32763  23751  -3055  -2083   3900       O  
ATOM   1733  OE2 GLU A 146      19.535   6.043   7.615  1.00213.33           O1-
ANISOU 1733  OE2 GLU A 146    22517  33630  24907  -2893  -2010   3901       O1-
ATOM   1734  H   GLU A 146      15.660   8.773   9.142  1.00191.76           H  
ATOM   1735  HA  GLU A 146      15.103   6.048  10.126  1.00193.14           H  
ATOM   1736  HB2 GLU A 146      17.513   7.888  10.470  1.00210.31           H  
ATOM   1737  HB3 GLU A 146      17.393   6.247  11.053  1.00210.31           H  
ATOM   1738  HG2 GLU A 146      17.151   5.408   8.717  1.00216.13           H  
ATOM   1739  HG3 GLU A 146      17.218   7.039   8.094  1.00216.13           H  
ATOM   1740  N   GLU A 147      14.462   6.632  12.484  1.00179.27           N  
ANISOU 1740  N   GLU A 147    19673  27791  20651  -2938  -1459   3338       N  
ATOM   1741  CA  GLU A 147      13.947   6.954  13.813  1.00197.22           C  
ANISOU 1741  CA  GLU A 147    22255  29877  22803  -3132  -1383   3229       C  
ATOM   1742  C   GLU A 147      14.775   6.265  14.901  1.00219.37           C  
ANISOU 1742  C   GLU A 147    24997  32976  25376  -3230  -1536   3325       C  
ATOM   1743  O   GLU A 147      14.737   5.040  15.029  1.00214.79           O  
ANISOU 1743  O   GLU A 147    24257  32518  24836  -2967  -1601   3428       O  
ATOM   1744  CB  GLU A 147      12.454   6.584  13.931  1.00195.01           C  
ANISOU 1744  CB  GLU A 147    22163  29211  22720  -2896  -1199   3123       C  
ATOM   1745  CG  GLU A 147      11.545   7.409  12.991  1.00204.90           C  
ANISOU 1745  CG  GLU A 147    23559  30133  24161  -2878  -1027   3007       C  
ATOM   1746  CD  GLU A 147      10.033   7.268  13.242  1.00218.04           C  
ANISOU 1746  CD  GLU A 147    25416  31430  25998  -2680   -842   2901       C  
ATOM   1747  OE1 GLU A 147       9.623   6.416  14.062  1.00217.96           O  
ANISOU 1747  OE1 GLU A 147    25475  31402  25937  -2608   -837   2897       O  
ATOM   1748  OE2 GLU A 147       9.288   8.030  12.588  1.00226.06           O1-
ANISOU 1748  OE2 GLU A 147    26513  32183  27198  -2598   -702   2827       O1-
ATOM   1749  H   GLU A 147      14.347   5.676  12.174  1.00179.27           H  
ATOM   1750  HA  GLU A 147      14.006   8.029  13.993  1.00197.22           H  
ATOM   1751  HB2 GLU A 147      12.319   5.522  13.724  1.00195.01           H  
ATOM   1752  HB3 GLU A 147      12.142   6.731  14.967  1.00195.01           H  
ATOM   1753  HG2 GLU A 147      11.805   8.464  13.078  1.00204.90           H  
ATOM   1754  HG3 GLU A 147      11.744   7.128  11.955  1.00204.90           H  
ATOM   1755  N   GLN A 148      15.448   7.104  15.706  1.00247.28           N  
ANISOU 1755  N   GLN A 148    28666  36623  28667  -3613  -1591   3294       N  
ATOM   1756  CA  GLN A 148      15.956   6.785  17.040  1.00257.26           C  
ANISOU 1756  CA  GLN A 148    29923  38141  29685  -3758  -1725   3368       C  
ATOM   1757  C   GLN A 148      14.810   6.840  18.077  1.00257.94           C  
ANISOU 1757  C   GLN A 148    30328  37930  29748  -3781  -1591   3244       C  
ATOM   1758  O   GLN A 148      13.642   6.919  17.694  1.00263.57           O  
ANISOU 1758  O   GLN A 148    31179  38292  30673  -3571  -1417   3143       O  
ATOM   1759  CB  GLN A 148      17.164   7.698  17.381  1.00265.03           C  
ANISOU 1759  CB  GLN A 148    30882  39419  30400  -4177  -1858   3400       C  
ATOM   1760  CG  GLN A 148      16.883   9.197  17.654  1.00268.92           C  
ANISOU 1760  CG  GLN A 148    31695  39660  30823  -4529  -1730   3224       C  
ATOM   1761  CD  GLN A 148      16.533  10.026  16.413  1.00267.83           C  
ANISOU 1761  CD  GLN A 148    31510  39419  30836  -4537  -1666   3188       C  
ATOM   1762  NE2 GLN A 148      15.793  11.117  16.610  1.00269.84           N  
ANISOU 1762  NE2 GLN A 148    32033  39469  31023  -4851  -1561   3051       N  
ATOM   1763  OE1 GLN A 148      16.940   9.708  15.298  1.00266.17           O  
ANISOU 1763  OE1 GLN A 148    31032  39307  30794  -4268  -1707   3283       O  
ATOM   1764  H   GLN A 148      15.454   8.088  15.476  1.00247.28           H  
ATOM   1765  HA  GLN A 148      16.318   5.755  17.028  1.00257.26           H  
ATOM   1766  HB2 GLN A 148      17.645   7.294  18.273  1.00265.03           H  
ATOM   1767  HB3 GLN A 148      17.920   7.600  16.601  1.00265.03           H  
ATOM   1768  HG2 GLN A 148      16.103   9.313  18.407  1.00268.92           H  
ATOM   1769  HG3 GLN A 148      17.778   9.644  18.086  1.00268.92           H  
ATOM   1770 HE21 GLN A 148      15.461  11.349  17.536  1.00269.84           H  
ATOM   1771 HE22 GLN A 148      15.547  11.708  15.830  1.00269.84           H  
ATOM   1772  N   ASP A 149      15.164   6.716  19.372  1.00251.52           N  
ANISOU 1772  N   ASP A 149    29631  37264  28671  -4045  -1668   3251       N  
ATOM   1773  CA  ASP A 149      14.274   6.513  20.539  1.00246.06           C  
ANISOU 1773  CA  ASP A 149    29205  36370  27915  -4066  -1574   3165       C  
ATOM   1774  C   ASP A 149      13.316   5.300  20.396  1.00234.17           C  
ANISOU 1774  C   ASP A 149    27658  34671  26646  -3642  -1486   3181       C  
ATOM   1775  O   ASP A 149      12.294   5.216  21.077  1.00235.30           O  
ANISOU 1775  O   ASP A 149    28047  34481  26875  -3581  -1313   3052       O  
ATOM   1776  CB  ASP A 149      13.596   7.793  21.121  1.00261.84           C  
ANISOU 1776  CB  ASP A 149    31580  38033  29874  -4343  -1388   2955       C  
ATOM   1777  CG  ASP A 149      12.838   8.709  20.145  1.00280.61           C  
ANISOU 1777  CG  ASP A 149    34028  40077  32514  -4213  -1211   2846       C  
ATOM   1778  OD1 ASP A 149      11.672   8.377  19.837  1.00284.71           O  
ANISOU 1778  OD1 ASP A 149    34543  40360  33275  -3880  -1092   2820       O  
ATOM   1779  OD2 ASP A 149      13.472   9.660  19.634  1.00290.19           O1-
ANISOU 1779  OD2 ASP A 149    35301  41270  33688  -4450  -1192   2791       O1-
ATOM   1780  H   ASP A 149      16.149   6.683  19.588  1.00251.52           H  
ATOM   1781  HA  ASP A 149      14.967   6.189  21.315  1.00246.06           H  
ATOM   1782  HB2 ASP A 149      12.929   7.532  21.944  1.00261.84           H  
ATOM   1783  HB3 ASP A 149      14.375   8.394  21.594  1.00261.84           H  
ATOM   1784  N   PHE A 150      13.706   4.373  19.510  1.00217.98           N  
ANISOU 1784  N   PHE A 150    25295  32834  24694  -3355  -1602   3340       N  
ATOM   1785  CA  PHE A 150      12.996   3.175  19.088  1.00206.07           C  
ANISOU 1785  CA  PHE A 150    23707  31168  23423  -2946  -1530   3369       C  
ATOM   1786  C   PHE A 150      13.849   1.976  19.545  1.00203.13           C  
ANISOU 1786  C   PHE A 150    23126  31096  22961  -2780  -1695   3555       C  
ATOM   1787  O   PHE A 150      15.041   2.125  19.830  1.00209.17           O  
ANISOU 1787  O   PHE A 150    23728  32222  23525  -2935  -1876   3683       O  
ATOM   1788  CB  PHE A 150      12.887   3.265  17.545  1.00210.32           C  
ANISOU 1788  CB  PHE A 150    24073  31633  24207  -2733  -1483   3370       C  
ATOM   1789  CG  PHE A 150      11.769   2.476  16.883  1.00205.11           C  
ANISOU 1789  CG  PHE A 150    23415  30710  23810  -2367  -1352   3337       C  
ATOM   1790  CD1 PHE A 150      11.927   1.109  16.584  1.00199.10           C  
ANISOU 1790  CD1 PHE A 150    22426  30083  23140  -2049  -1425   3469       C  
ATOM   1791  CD2 PHE A 150      10.519   3.085  16.641  1.00190.78           C  
ANISOU 1791  CD2 PHE A 150    21823  28512  22151  -2342  -1151   3176       C  
ATOM   1792  CE1 PHE A 150      10.903   0.404  15.974  1.00173.20           C  
ANISOU 1792  CE1 PHE A 150    19155  26563  20090  -1738  -1303   3432       C  
ATOM   1793  CE2 PHE A 150       9.499   2.360  16.036  1.00166.32           C  
ANISOU 1793  CE2 PHE A 150    18714  25193  19286  -2024  -1036   3149       C  
ATOM   1794  CZ  PHE A 150       9.697   1.028  15.691  1.00154.41           C  
ANISOU 1794  CZ  PHE A 150    16989  23824  17856  -1732  -1114   3274       C  
ATOM   1795  H   PHE A 150      14.581   4.526  19.030  1.00217.98           H  
ATOM   1796  HA  PHE A 150      12.004   3.137  19.543  1.00206.07           H  
ATOM   1797  HB2 PHE A 150      12.745   4.306  17.247  1.00210.32           H  
ATOM   1798  HB3 PHE A 150      13.832   2.972  17.084  1.00210.32           H  
ATOM   1799  HD1 PHE A 150      12.850   0.604  16.803  1.00199.10           H  
ATOM   1800  HD2 PHE A 150      10.359   4.122  16.896  1.00190.78           H  
ATOM   1801  HE1 PHE A 150      11.049  -0.633  15.721  1.00173.20           H  
ATOM   1802  HE2 PHE A 150       8.554   2.838  15.827  1.00166.32           H  
ATOM   1803  HZ  PHE A 150       8.912   0.465  15.211  1.00154.41           H  
ATOM   1804  N   GLY A 151      13.222   0.794  19.610  1.00198.43           N  
ANISOU 1804  N   GLY A 151    22537  30349  22509  -2467  -1630   3574       N  
ATOM   1805  CA  GLY A 151      13.855  -0.436  20.085  1.00202.36           C  
ANISOU 1805  CA  GLY A 151    22861  31092  22934  -2285  -1769   3754       C  
ATOM   1806  C   GLY A 151      14.951  -0.987  19.152  1.00190.52           C  
ANISOU 1806  C   GLY A 151    21007  29933  21448  -2153  -1928   3926       C  
ATOM   1807  O   GLY A 151      15.822  -1.724  19.610  1.00177.09           O  
ANISOU 1807  O   GLY A 151    19143  28572  19571  -2187  -2101   4090       O  
ATOM   1808  H   GLY A 151      12.247   0.737  19.356  1.00198.43           H  
ATOM   1809  HA2 GLY A 151      14.256  -0.296  21.090  1.00202.36           H  
ATOM   1810  HA3 GLY A 151      13.057  -1.168  20.147  1.00202.36           H  
ATOM   1811  N   ILE A 152      14.915  -0.626  17.863  1.00190.53           N  
ANISOU 1811  N   ILE A 152    20882  29858  21654  -2001  -1870   3895       N  
ATOM   1812  CA  ILE A 152      15.858  -1.030  16.823  1.00195.60           C  
ANISOU 1812  CA  ILE A 152    21190  30800  22330  -1867  -1994   4041       C  
ATOM   1813  C   ILE A 152      15.935   0.104  15.781  1.00199.20           C  
ANISOU 1813  C   ILE A 152    21614  31207  22865  -2003  -1945   3951       C  
ATOM   1814  O   ILE A 152      15.019   0.925  15.703  1.00197.57           O  
ANISOU 1814  O   ILE A 152    21637  30697  22734  -2122  -1801   3785       O  
ATOM   1815  CB  ILE A 152      15.398  -2.364  16.147  1.00195.54           C  
ANISOU 1815  CB  ILE A 152    21024  30754  22520  -1437  -1969   4127       C  
ATOM   1816  CG1 ILE A 152      16.501  -3.018  15.280  1.00209.89           C  
ANISOU 1816  CG1 ILE A 152    22495  32966  24288  -1302  -2134   4327       C  
ATOM   1817  CG2 ILE A 152      14.078  -2.251  15.348  1.00179.76           C  
ANISOU 1817  CG2 ILE A 152    19069  28447  20784  -1265  -1804   4000       C  
ATOM   1818  CD1 ILE A 152      16.253  -4.504  14.975  1.00206.21           C  
ANISOU 1818  CD1 ILE A 152    21883  32465  24002   -882  -2105   4415       C  
ATOM   1819  H   ILE A 152      14.196   0.012  17.556  1.00190.53           H  
ATOM   1820  HA  ILE A 152      16.850  -1.152  17.263  1.00195.60           H  
ATOM   1821  HB  ILE A 152      15.202  -3.056  16.967  1.00195.54           H  
ATOM   1822 HG12 ILE A 152      16.605  -2.482  14.335  1.00209.89           H  
ATOM   1823 HG13 ILE A 152      17.464  -2.929  15.785  1.00209.89           H  
ATOM   1824 HG21 ILE A 152      13.722  -3.233  15.037  1.00179.76           H  
ATOM   1825 HG22 ILE A 152      13.288  -1.803  15.950  1.00179.76           H  
ATOM   1826 HG23 ILE A 152      14.193  -1.649  14.446  1.00179.76           H  
ATOM   1827 HD11 ILE A 152      17.182  -5.003  14.698  1.00206.21           H  
ATOM   1828 HD12 ILE A 152      15.841  -5.032  15.836  1.00206.21           H  
ATOM   1829 HD13 ILE A 152      15.557  -4.626  14.145  1.00206.21           H  
ATOM   1830  N   GLU A 153      17.015   0.134  14.984  1.00199.97           N  
ANISOU 1830  N   GLU A 153    21425  31613  22944  -1983  -2065   4069       N  
ATOM   1831  CA  GLU A 153      17.130   1.039  13.841  1.00188.05           C  
ANISOU 1831  CA  GLU A 153    19858  30085  21506  -2101  -2030   4006       C  
ATOM   1832  C   GLU A 153      16.116   0.669  12.747  1.00175.18           C  
ANISOU 1832  C   GLU A 153    18246  28156  20160  -1815  -1876   3924       C  
ATOM   1833  O   GLU A 153      16.248  -0.381  12.119  1.00166.77           O  
ANISOU 1833  O   GLU A 153    16986  27156  19225  -1498  -1889   4010       O  
ATOM   1834  CB  GLU A 153      18.574   1.055  13.305  1.00203.83           C  
ANISOU 1834  CB  GLU A 153    21527  32513  23407  -2140  -2198   4163       C  
ATOM   1835  CG  GLU A 153      19.563   1.725  14.285  1.00224.89           C  
ANISOU 1835  CG  GLU A 153    24195  35459  25793  -2542  -2332   4201       C  
ATOM   1836  CD  GLU A 153      20.981   1.926  13.728  1.00239.19           C  
ANISOU 1836  CD  GLU A 153    25740  37595  27546  -2667  -2439   4286       C  
ATOM   1837  OE1 GLU A 153      21.403   1.139  12.850  1.00243.28           O  
ANISOU 1837  OE1 GLU A 153    25971  38295  28170  -2395  -2486   4405       O  
ATOM   1838  OE2 GLU A 153      21.630   2.894  14.180  1.00244.14           O1-
ANISOU 1838  OE2 GLU A 153    26450  38293  28020  -3043  -2471   4232       O1-
ATOM   1839  H   GLU A 153      17.744  -0.555  15.087  1.00199.97           H  
ATOM   1840  HA  GLU A 153      16.900   2.050  14.186  1.00188.05           H  
ATOM   1841  HB2 GLU A 153      18.896   0.032  13.101  1.00203.83           H  
ATOM   1842  HB3 GLU A 153      18.600   1.577  12.347  1.00203.83           H  
ATOM   1843  HG2 GLU A 153      19.163   2.695  14.586  1.00224.89           H  
ATOM   1844  HG3 GLU A 153      19.643   1.131  15.196  1.00224.89           H  
ATOM   1845  N   ILE A 154      15.118   1.547  12.578  1.00170.24           N  
ANISOU 1845  N   ILE A 154    17855  27202  19626  -1926  -1727   3759       N  
ATOM   1846  CA  ILE A 154      14.076   1.460  11.563  1.00161.78           C  
ANISOU 1846  CA  ILE A 154    16820  25836  18813  -1687  -1577   3675       C  
ATOM   1847  C   ILE A 154      14.186   2.699  10.660  1.00168.22           C  
ANISOU 1847  C   ILE A 154    17649  26581  19686  -1850  -1527   3603       C  
ATOM   1848  O   ILE A 154      14.357   3.810  11.167  1.00172.69           O  
ANISOU 1848  O   ILE A 154    18348  27156  20112  -2176  -1537   3549       O  
ATOM   1849  CB  ILE A 154      12.655   1.388  12.211  1.00164.16           C  
ANISOU 1849  CB  ILE A 154    17397  25772  19203  -1612  -1423   3552       C  
ATOM   1850  CG1 ILE A 154      11.541   1.120  11.169  1.00152.95           C  
ANISOU 1850  CG1 ILE A 154    15978  24086  18048  -1346  -1282   3486       C  
ATOM   1851  CG2 ILE A 154      12.283   2.603  13.091  1.00174.35           C  
ANISOU 1851  CG2 ILE A 154    18975  26889  20380  -1939  -1350   3422       C  
ATOM   1852  CD1 ILE A 154      10.197   0.699  11.783  1.00163.76           C  
ANISOU 1852  CD1 ILE A 154    17591  25116  19516  -1259  -1127   3373       C  
ATOM   1853  H   ILE A 154      15.085   2.373  13.158  1.00170.24           H  
ATOM   1854  HA  ILE A 154      14.227   0.569  10.954  1.00161.78           H  
ATOM   1855  HB  ILE A 154      12.681   0.523  12.876  1.00164.16           H  
ATOM   1856 HG12 ILE A 154      11.384   2.006  10.552  1.00152.95           H  
ATOM   1857 HG13 ILE A 154      11.861   0.335  10.485  1.00152.95           H  
ATOM   1858 HG21 ILE A 154      11.368   2.417  13.651  1.00174.35           H  
ATOM   1859 HG22 ILE A 154      13.059   2.827  13.823  1.00174.35           H  
ATOM   1860 HG23 ILE A 154      12.111   3.499  12.496  1.00174.35           H  
ATOM   1861 HD11 ILE A 154       9.599   0.141  11.061  1.00163.76           H  
ATOM   1862 HD12 ILE A 154      10.335   0.064  12.658  1.00163.76           H  
ATOM   1863 HD13 ILE A 154       9.617   1.569  12.090  1.00163.76           H  
ATOM   1864  N   VAL A 155      14.083   2.475   9.341  1.00169.40           N  
ANISOU 1864  N   VAL A 155    17666  26665  20033  -1629  -1474   3607       N  
ATOM   1865  CA  VAL A 155      14.021   3.528   8.335  1.00173.18           C  
ANISOU 1865  CA  VAL A 155    18142  27069  20589  -1739  -1423   3553       C  
ATOM   1866  C   VAL A 155      12.667   3.446   7.616  1.00171.69           C  
ANISOU 1866  C   VAL A 155    18045  26544  20644  -1518  -1261   3463       C  
ATOM   1867  O   VAL A 155      12.254   2.372   7.174  1.00160.49           O  
ANISOU 1867  O   VAL A 155    16517  25103  19359  -1220  -1240   3497       O  
ATOM   1868  CB  VAL A 155      15.201   3.458   7.319  1.00178.42           C  
ANISOU 1868  CB  VAL A 155    18498  28073  21219  -1729  -1547   3674       C  
ATOM   1869  CG1 VAL A 155      15.203   2.234   6.382  1.00166.65           C  
ANISOU 1869  CG1 VAL A 155    16775  26692  19853  -1366  -1572   3767       C  
ATOM   1870  CG2 VAL A 155      15.311   4.750   6.486  1.00190.90           C  
ANISOU 1870  CG2 VAL A 155    20094  29568  22872  -1860  -1491   3620       C  
ATOM   1871  H   VAL A 155      13.947   1.531   9.002  1.00169.40           H  
ATOM   1872  HA  VAL A 155      14.074   4.501   8.822  1.00173.18           H  
ATOM   1873  HB  VAL A 155      16.111   3.388   7.916  1.00178.42           H  
ATOM   1874 HG11 VAL A 155      16.149   2.160   5.845  1.00166.65           H  
ATOM   1875 HG12 VAL A 155      15.073   1.307   6.937  1.00166.65           H  
ATOM   1876 HG13 VAL A 155      14.413   2.286   5.631  1.00166.65           H  
ATOM   1877 HG21 VAL A 155      16.217   4.750   5.881  1.00190.90           H  
ATOM   1878 HG22 VAL A 155      14.463   4.876   5.815  1.00190.90           H  
ATOM   1879 HG23 VAL A 155      15.350   5.632   7.125  1.00190.90           H  
ATOM   1880  N   LYS A 156      12.001   4.603   7.544  1.00174.68           N  
ANISOU 1880  N   LYS A 156    18630  26663  21076  -1669  -1145   3350       N  
ATOM   1881  CA  LYS A 156      10.714   4.798   6.896  1.00174.31           C  
ANISOU 1881  CA  LYS A 156    18672  26307  21253  -1491   -993   3270       C  
ATOM   1882  C   LYS A 156      10.978   5.622   5.634  1.00184.40           C  
ANISOU 1882  C   LYS A 156    19858  27599  22607  -1543   -984   3279       C  
ATOM   1883  O   LYS A 156      11.559   6.701   5.728  1.00202.84           O  
ANISOU 1883  O   LYS A 156    22232  30011  24825  -1814  -1022   3276       O  
ATOM   1884  CB  LYS A 156       9.761   5.517   7.870  1.00177.80           C  
ANISOU 1884  CB  LYS A 156    19428  26418  21712  -1592   -848   3140       C  
ATOM   1885  CG  LYS A 156       9.535   4.732   9.176  1.00181.35           C  
ANISOU 1885  CG  LYS A 156    19990  26863  22050  -1597   -859   3127       C  
ATOM   1886  CD  LYS A 156       8.475   5.379  10.071  1.00189.23           C  
ANISOU 1886  CD  LYS A 156    21306  27592  23001  -1789   -732   2998       C  
ATOM   1887  CE  LYS A 156       8.222   4.582  11.359  1.00197.53           C  
ANISOU 1887  CE  LYS A 156    22475  28616  23962  -1764   -725   2980       C  
ATOM   1888  NZ  LYS A 156       7.155   5.196  12.169  1.00213.51           N1+
ANISOU 1888  NZ  LYS A 156    24814  30378  25933  -1953   -588   2847       N1+
ATOM   1889  H   LYS A 156      12.412   5.436   7.949  1.00174.68           H  
ATOM   1890  HA  LYS A 156      10.270   3.841   6.621  1.00174.31           H  
ATOM   1891  HB2 LYS A 156      10.147   6.508   8.115  1.00177.80           H  
ATOM   1892  HB3 LYS A 156       8.802   5.673   7.375  1.00177.80           H  
ATOM   1893  HG2 LYS A 156       9.251   3.706   8.949  1.00181.35           H  
ATOM   1894  HG3 LYS A 156      10.470   4.670   9.736  1.00181.35           H  
ATOM   1895  HD2 LYS A 156       8.800   6.388  10.322  1.00189.23           H  
ATOM   1896  HD3 LYS A 156       7.547   5.485   9.509  1.00189.23           H  
ATOM   1897  HE2 LYS A 156       7.936   3.557  11.127  1.00197.53           H  
ATOM   1898  HE3 LYS A 156       9.132   4.524  11.956  1.00197.53           H  
ATOM   1899  HZ1 LYS A 156       6.303   5.250  11.629  1.00213.51           H  
ATOM   1900  HZ2 LYS A 156       6.999   4.631  12.993  1.00213.51           H  
ATOM   1901  HZ3 LYS A 156       7.449   6.123  12.449  1.00213.51           H  
ATOM   1902  N   VAL A 157      10.587   5.071   4.480  1.00173.21           N  
ANISOU 1902  N   VAL A 157    18324  26110  21378  -1294   -933   3291       N  
ATOM   1903  CA  VAL A 157      10.897   5.596   3.152  1.00155.34           C  
ANISOU 1903  CA  VAL A 157    15912  23930  19181  -1299   -951   3331       C  
ATOM   1904  C   VAL A 157       9.599   5.926   2.403  1.00154.60           C  
ANISOU 1904  C   VAL A 157    15898  23547  19298  -1150   -811   3269       C  
ATOM   1905  O   VAL A 157       8.608   5.214   2.552  1.00154.31           O  
ANISOU 1905  O   VAL A 157    15888  23359  19385   -927   -738   3238       O  
ATOM   1906  CB  VAL A 157      11.731   4.538   2.355  1.00148.32           C  
ANISOU 1906  CB  VAL A 157    14715  23362  18278  -1136  -1069   3446       C  
ATOM   1907  CG1 VAL A 157      11.658   4.588   0.812  1.00141.49           C  
ANISOU 1907  CG1 VAL A 157    13702  22526  17533  -1054  -1052   3473       C  
ATOM   1908  CG2 VAL A 157      13.203   4.567   2.804  1.00159.75           C  
ANISOU 1908  CG2 VAL A 157    16048  25138  19511  -1332  -1218   3528       C  
ATOM   1909  H   VAL A 157      10.072   4.200   4.496  1.00173.21           H  
ATOM   1910  HA  VAL A 157      11.479   6.515   3.230  1.00155.34           H  
ATOM   1911  HB  VAL A 157      11.359   3.552   2.634  1.00148.32           H  
ATOM   1912 HG11 VAL A 157      12.344   3.867   0.365  1.00141.49           H  
ATOM   1913 HG12 VAL A 157      10.664   4.336   0.440  1.00141.49           H  
ATOM   1914 HG13 VAL A 157      11.922   5.573   0.431  1.00141.49           H  
ATOM   1915 HG21 VAL A 157      13.791   3.801   2.297  1.00159.75           H  
ATOM   1916 HG22 VAL A 157      13.664   5.532   2.593  1.00159.75           H  
ATOM   1917 HG23 VAL A 157      13.289   4.382   3.874  1.00159.75           H  
ATOM   1918  N   LYS A 158       9.663   6.977   1.574  1.00155.57           N  
ANISOU 1918  N   LYS A 158    16058  23596  19456  -1281   -775   3256       N  
ATOM   1919  CA  LYS A 158       8.691   7.271   0.528  1.00144.17           C  
ANISOU 1919  CA  LYS A 158    14631  21943  18204  -1142   -669   3232       C  
ATOM   1920  C   LYS A 158       9.467   7.247  -0.794  1.00161.67           C  
ANISOU 1920  C   LYS A 158    16620  24368  20439  -1123   -742   3314       C  
ATOM   1921  O   LYS A 158      10.357   8.076  -0.995  1.00177.00           O  
ANISOU 1921  O   LYS A 158    18542  26434  22275  -1347   -799   3344       O  
ATOM   1922  CB  LYS A 158       8.048   8.655   0.745  1.00126.76           C  
ANISOU 1922  CB  LYS A 158    12685  19441  16037  -1299   -546   3153       C  
ATOM   1923  CG  LYS A 158       7.296   8.836   2.074  1.00129.49           C  
ANISOU 1923  CG  LYS A 158    13271  19543  16385  -1306   -442   3060       C  
ATOM   1924  CD  LYS A 158       6.801  10.284   2.237  1.00143.50           C  
ANISOU 1924  CD  LYS A 158    15299  21037  18188  -1472   -315   2988       C  
ATOM   1925  CE  LYS A 158       6.328  10.610   3.662  1.00177.50           C  
ANISOU 1925  CE  LYS A 158    19856  25195  22391  -1617   -249   2897       C  
ATOM   1926  NZ  LYS A 158       6.099  12.054   3.842  1.00190.01           N1+
ANISOU 1926  NZ  LYS A 158    21695  26543  23960  -1829   -137   2829       N1+
ATOM   1927  H   LYS A 158      10.512   7.529   1.540  1.00155.57           H  
ATOM   1928  HA  LYS A 158       7.902   6.519   0.494  1.00144.17           H  
ATOM   1929  HB2 LYS A 158       8.816   9.424   0.666  1.00126.76           H  
ATOM   1930  HB3 LYS A 158       7.347   8.841  -0.067  1.00126.76           H  
ATOM   1931  HG2 LYS A 158       6.454   8.145   2.125  1.00129.49           H  
ATOM   1932  HG3 LYS A 158       7.952   8.581   2.905  1.00129.49           H  
ATOM   1933  HD2 LYS A 158       7.596  10.971   1.945  1.00143.50           H  
ATOM   1934  HD3 LYS A 158       5.982  10.456   1.537  1.00143.50           H  
ATOM   1935  HE2 LYS A 158       5.420  10.062   3.909  1.00177.50           H  
ATOM   1936  HE3 LYS A 158       7.082  10.311   4.384  1.00177.50           H  
ATOM   1937  HZ1 LYS A 158       5.347  12.350   3.236  1.00190.01           H  
ATOM   1938  HZ2 LYS A 158       5.835  12.234   4.801  1.00190.01           H  
ATOM   1939  HZ3 LYS A 158       6.939  12.567   3.619  1.00190.01           H  
ATOM   1940  N   ALA A 159       9.116   6.291  -1.662  1.00164.05           N  
ANISOU 1940  N   ALA A 159    16757  24709  20864   -870   -736   3346       N  
ATOM   1941  CA  ALA A 159       9.659   6.151  -3.010  1.00162.42           C  
ANISOU 1941  CA  ALA A 159    16336  24686  20689   -824   -788   3416       C  
ATOM   1942  C   ALA A 159       8.544   6.329  -4.043  1.00184.89           C  
ANISOU 1942  C   ALA A 159    19201  27329  23719   -672   -688   3395       C  
ATOM   1943  O   ALA A 159       7.369   6.376  -3.683  1.00194.87           O  
ANISOU 1943  O   ALA A 159    20620  28334  25089   -583   -585   3333       O  
ATOM   1944  CB  ALA A 159      10.328   4.774  -3.130  1.00144.83           C  
ANISOU 1944  CB  ALA A 159    13866  22746  18415   -665   -884   3484       C  
ATOM   1945  H   ALA A 159       8.383   5.637  -1.419  1.00164.05           H  
ATOM   1946  HA  ALA A 159      10.397   6.926  -3.205  1.00162.42           H  
ATOM   1947  HB1 ALA A 159      10.830   4.658  -4.091  1.00144.83           H  
ATOM   1948  HB2 ALA A 159      11.083   4.643  -2.354  1.00144.83           H  
ATOM   1949  HB3 ALA A 159       9.604   3.964  -3.027  1.00144.83           H  
ATOM   1950  N   ILE A 160       8.938   6.454  -5.315  1.00189.17           N  
ANISOU 1950  N   ILE A 160    19578  28005  24295   -644   -720   3453       N  
ATOM   1951  CA  ILE A 160       8.026   6.683  -6.430  1.00166.75           C  
ANISOU 1951  CA  ILE A 160    16729  25015  21614   -514   -642   3450       C  
ATOM   1952  C   ILE A 160       8.590   6.036  -7.703  1.00139.56           C  
ANISOU 1952  C   ILE A 160    13037  21801  18190   -373   -697   3509       C  
ATOM   1953  O   ILE A 160       9.786   6.160  -7.969  1.00135.96           O  
ANISOU 1953  O   ILE A 160    12427  21604  17627   -460   -786   3567       O  
ATOM   1954  CB  ILE A 160       7.756   8.203  -6.650  1.00154.16           C  
ANISOU 1954  CB  ILE A 160    15268  23263  20043   -692   -592   3453       C  
ATOM   1955  CG1 ILE A 160       6.726   8.470  -7.774  1.00157.18           C  
ANISOU 1955  CG1 ILE A 160    15634  23498  20590   -547   -516   3466       C  
ATOM   1956  CG2 ILE A 160       9.040   9.037  -6.858  1.00150.96           C  
ANISOU 1956  CG2 ILE A 160    14772  23080  19504   -910   -682   3512       C  
ATOM   1957  CD1 ILE A 160       6.082   9.861  -7.713  1.00178.45           C  
ANISOU 1957  CD1 ILE A 160    18491  25979  23332   -682   -444   3471       C  
ATOM   1958  H   ILE A 160       9.923   6.430  -5.546  1.00189.17           H  
ATOM   1959  HA  ILE A 160       7.080   6.189  -6.205  1.00166.75           H  
ATOM   1960  HB  ILE A 160       7.301   8.560  -5.725  1.00154.16           H  
ATOM   1961 HG12 ILE A 160       7.188   8.332  -8.752  1.00157.18           H  
ATOM   1962 HG13 ILE A 160       5.929   7.730  -7.714  1.00157.18           H  
ATOM   1963 HG21 ILE A 160       8.820  10.103  -6.903  1.00150.96           H  
ATOM   1964 HG22 ILE A 160       9.746   8.901  -6.041  1.00150.96           H  
ATOM   1965 HG23 ILE A 160       9.561   8.763  -7.773  1.00150.96           H  
ATOM   1966 HD11 ILE A 160       5.254   9.934  -8.419  1.00178.45           H  
ATOM   1967 HD12 ILE A 160       5.683  10.068  -6.719  1.00178.45           H  
ATOM   1968 HD13 ILE A 160       6.794  10.647  -7.962  1.00178.45           H  
ATOM   1969  N   GLY A 161       7.706   5.363  -8.462  1.00126.16           N  
ANISOU 1969  N   GLY A 161    11299  20013  16621   -161   -640   3493       N  
ATOM   1970  CA  GLY A 161       8.029   4.687  -9.719  1.00125.71           C  
ANISOU 1970  CA  GLY A 161    11027  20151  16585    -23   -675   3536       C  
ATOM   1971  C   GLY A 161       8.521   5.687 -10.777  1.00144.63           C  
ANISOU 1971  C   GLY A 161    13343  22634  18976   -134   -695   3591       C  
ATOM   1972  O   GLY A 161       8.055   6.826 -10.814  1.00169.15           O  
ANISOU 1972  O   GLY A 161    16567  25562  22139   -226   -645   3591       O  
ATOM   1973  H   GLY A 161       6.744   5.306  -8.154  1.00126.16           H  
ATOM   1974  HA2 GLY A 161       8.777   3.921  -9.525  1.00125.71           H  
ATOM   1975  HA3 GLY A 161       7.138   4.179 -10.088  1.00125.71           H  
ATOM   1976  N   ARG A 162       9.450   5.251 -11.642  1.00140.41           N  
ANISOU 1976  N   ARG A 162    12601  22375  18372   -121   -764   3643       N  
ATOM   1977  CA  ARG A 162      10.065   6.085 -12.675  1.00139.15           C  
ANISOU 1977  CA  ARG A 162    12350  22340  18183   -247   -792   3702       C  
ATOM   1978  C   ARG A 162      10.069   5.372 -14.033  1.00154.92           C  
ANISOU 1978  C   ARG A 162    14171  24459  20232    -88   -783   3725       C  
ATOM   1979  O   ARG A 162       9.407   5.863 -14.946  1.00170.49           O  
ANISOU 1979  O   ARG A 162    16176  26308  22293    -63   -734   3730       O  
ATOM   1980  CB  ARG A 162      11.488   6.534 -12.250  1.00147.12           C  
ANISOU 1980  CB  ARG A 162    13274  23591  19036   -440   -882   3749       C  
ATOM   1981  CG  ARG A 162      11.568   7.542 -11.077  1.00162.46           C  
ANISOU 1981  CG  ARG A 162    15409  25408  20912   -678   -887   3732       C  
ATOM   1982  CD  ARG A 162      11.475   9.031 -11.481  1.00184.29           C  
ANISOU 1982  CD  ARG A 162    18289  28023  23711   -842   -846   3750       C  
ATOM   1983  NE  ARG A 162      10.155   9.408 -12.024  1.00204.40           N  
ANISOU 1983  NE  ARG A 162    20984  30269  26412   -726   -746   3714       N  
ATOM   1984  CZ  ARG A 162       9.106   9.933 -11.364  1.00208.79           C  
ANISOU 1984  CZ  ARG A 162    21772  30547  27011   -805   -675   3673       C  
ATOM   1985  NH1 ARG A 162       9.176  10.274 -10.071  1.00197.52           N  
ANISOU 1985  NH1 ARG A 162    20476  29094  25478  -1016   -692   3652       N  
ATOM   1986  NH2 ARG A 162       7.954  10.119 -12.020  1.00213.55           N1+
ANISOU 1986  NH2 ARG A 162    22476  30904  27760   -676   -584   3653       N1+
ATOM   1987  H   ARG A 162       9.817   4.312 -11.548  1.00140.41           H  
ATOM   1988  HA  ARG A 162       9.456   6.972 -12.840  1.00139.15           H  
ATOM   1989  HB2 ARG A 162      12.065   5.652 -11.976  1.00147.12           H  
ATOM   1990  HB3 ARG A 162      12.010   6.964 -13.105  1.00147.12           H  
ATOM   1991  HG2 ARG A 162      10.778   7.319 -10.362  1.00162.46           H  
ATOM   1992  HG3 ARG A 162      12.491   7.395 -10.517  1.00162.46           H  
ATOM   1993  HD2 ARG A 162      11.795   9.679 -10.666  1.00184.29           H  
ATOM   1994  HD3 ARG A 162      12.186   9.219 -12.283  1.00184.29           H  
ATOM   1995  HE  ARG A 162      10.020   9.170 -12.996  1.00204.40           H  
ATOM   1996 HH11 ARG A 162      10.035  10.115  -9.562  1.00197.52           H  
ATOM   1997 HH12 ARG A 162       8.363  10.617  -9.581  1.00197.52           H  
ATOM   1998 HH21 ARG A 162       7.872   9.861 -12.993  1.00213.55           H  
ATOM   1999 HH22 ARG A 162       7.149  10.501 -11.546  1.00213.55           H  
ATOM   2000  N   GLN A 163      10.834   4.276 -14.166  1.00154.75           N  
ANISOU 2000  N   GLN A 163    13968  24677  20154     21   -825   3742       N  
ATOM   2001  CA  GLN A 163      11.092   3.630 -15.456  1.00157.26           C  
ANISOU 2001  CA  GLN A 163    14115  25144  20494    139   -815   3763       C  
ATOM   2002  C   GLN A 163      10.817   2.130 -15.380  1.00144.46           C  
ANISOU 2002  C   GLN A 163    12442  23528  18918    384   -781   3720       C  
ATOM   2003  O   GLN A 163      11.349   1.474 -14.490  1.00134.97           O  
ANISOU 2003  O   GLN A 163    11216  22400  17668    453   -808   3715       O  
ATOM   2004  CB  GLN A 163      12.563   3.860 -15.861  1.00157.73           C  
ANISOU 2004  CB  GLN A 163    13983  25512  20433     32   -884   3830       C  
ATOM   2005  CG  GLN A 163      12.903   5.337 -16.115  1.00171.70           C  
ANISOU 2005  CG  GLN A 163    15808  27292  22140   -237   -921   3875       C  
ATOM   2006  CD  GLN A 163      14.330   5.514 -16.625  1.00194.02           C  
ANISOU 2006  CD  GLN A 163    18433  30441  24844   -353   -987   3943       C  
ATOM   2007  NE2 GLN A 163      14.465   6.002 -17.858  1.00213.58           N  
ANISOU 2007  NE2 GLN A 163    20825  32996  27331   -387   -973   3978       N  
ATOM   2008  OE1 GLN A 163      15.293   5.240 -15.910  1.00201.29           O  
ANISOU 2008  OE1 GLN A 163    19271  31551  25660   -415  -1050   3969       O  
ATOM   2009  H   GLN A 163      11.356   3.917 -13.377  1.00154.75           H  
ATOM   2010  HA  GLN A 163      10.453   4.045 -16.239  1.00157.26           H  
ATOM   2011  HB2 GLN A 163      13.231   3.457 -15.099  1.00157.73           H  
ATOM   2012  HB3 GLN A 163      12.771   3.293 -16.771  1.00157.73           H  
ATOM   2013  HG2 GLN A 163      12.197   5.764 -16.829  1.00171.70           H  
ATOM   2014  HG3 GLN A 163      12.802   5.913 -15.196  1.00171.70           H  
ATOM   2015 HE21 GLN A 163      13.657   6.210 -18.428  1.00213.58           H  
ATOM   2016 HE22 GLN A 163      15.390   6.174 -18.237  1.00213.58           H  
ATOM   2017  N   ARG A 164      10.075   1.604 -16.369  1.00146.54           N  
ANISOU 2017  N   ARG A 164    12694  23716  19270    508   -723   3693       N  
ATOM   2018  CA  ARG A 164       9.943   0.165 -16.611  1.00142.09           C  
ANISOU 2018  CA  ARG A 164    12069  23180  18736    727   -683   3652       C  
ATOM   2019  C   ARG A 164      11.278  -0.463 -17.043  1.00136.03           C  
ANISOU 2019  C   ARG A 164    11099  22706  17881    785   -717   3690       C  
ATOM   2020  O   ARG A 164      12.122   0.221 -17.628  1.00151.13           O  
ANISOU 2020  O   ARG A 164    12896  24807  19720    657   -763   3747       O  
ATOM   2021  CB  ARG A 164       8.916  -0.090 -17.727  1.00141.16           C  
ANISOU 2021  CB  ARG A 164    11975  22946  18714    811   -618   3618       C  
ATOM   2022  CG  ARG A 164       7.483   0.378 -17.419  1.00154.09           C  
ANISOU 2022  CG  ARG A 164    13787  24313  20449    774   -577   3592       C  
ATOM   2023  CD  ARG A 164       6.474  -0.047 -18.503  1.00167.76           C  
ANISOU 2023  CD  ARG A 164    15508  25974  22259    856   -523   3570       C  
ATOM   2024  NE  ARG A 164       6.862   0.471 -19.827  1.00166.35           N  
ANISOU 2024  NE  ARG A 164    15209  25949  22047    786   -543   3621       N  
ATOM   2025  CZ  ARG A 164       7.271  -0.198 -20.917  1.00166.88           C  
ANISOU 2025  CZ  ARG A 164    15148  26176  22084    869   -529   3611       C  
ATOM   2026  NH1 ARG A 164       7.203  -1.534 -21.015  1.00180.79           N  
ANISOU 2026  NH1 ARG A 164    16892  27951  23849   1030   -490   3551       N  
ATOM   2027  NH2 ARG A 164       7.771   0.516 -21.931  1.00154.30           N1+
ANISOU 2027  NH2 ARG A 164    13454  24721  20452    787   -546   3660       N1+
ATOM   2028  H   ARG A 164       9.690   2.209 -17.080  1.00146.54           H  
ATOM   2029  HA  ARG A 164       9.598  -0.314 -15.695  1.00142.09           H  
ATOM   2030  HB2 ARG A 164       9.275   0.390 -18.639  1.00141.16           H  
ATOM   2031  HB3 ARG A 164       8.877  -1.159 -17.943  1.00141.16           H  
ATOM   2032  HG2 ARG A 164       7.196  -0.111 -16.488  1.00154.09           H  
ATOM   2033  HG3 ARG A 164       7.420   1.448 -17.223  1.00154.09           H  
ATOM   2034  HD2 ARG A 164       6.300  -1.119 -18.471  1.00167.76           H  
ATOM   2035  HD3 ARG A 164       5.514   0.418 -18.282  1.00167.76           H  
ATOM   2036  HE  ARG A 164       6.900   1.482 -19.875  1.00166.35           H  
ATOM   2037 HH11 ARG A 164       6.770  -2.069 -20.273  1.00180.79           H  
ATOM   2038 HH12 ARG A 164       7.519  -2.010 -21.847  1.00180.79           H  
ATOM   2039 HH21 ARG A 164       7.853   1.522 -21.846  1.00154.30           H  
ATOM   2040 HH22 ARG A 164       8.115   0.071 -22.770  1.00154.30           H  
ATOM   2041  N   PHE A 165      11.410  -1.774 -16.801  1.00123.35           N  
ANISOU 2041  N   PHE A 165     9450  21134  16282    984   -686   3660       N  
ATOM   2042  CA  PHE A 165      12.555  -2.552 -17.249  1.00133.34           C  
ANISOU 2042  CA  PHE A 165    10522  22670  17473   1071   -702   3697       C  
ATOM   2043  C   PHE A 165      12.207  -4.009 -17.554  1.00138.31           C  
ANISOU 2043  C   PHE A 165    11142  23268  18142   1314   -632   3648       C  
ATOM   2044  O   PHE A 165      11.221  -4.544 -17.046  1.00158.23           O  
ANISOU 2044  O   PHE A 165    13810  25578  20731   1404   -591   3593       O  
ATOM   2045  CB  PHE A 165      13.729  -2.437 -16.256  1.00134.20           C  
ANISOU 2045  CB  PHE A 165    10557  22954  17481    993   -785   3763       C  
ATOM   2046  CG  PHE A 165      13.519  -2.921 -14.828  1.00138.15           C  
ANISOU 2046  CG  PHE A 165    11167  23341  17983   1064   -798   3749       C  
ATOM   2047  CD1 PHE A 165      13.420  -4.296 -14.523  1.00145.10           C  
ANISOU 2047  CD1 PHE A 165    12022  24232  18878   1291   -762   3736       C  
ATOM   2048  CD2 PHE A 165      13.371  -1.984 -13.786  1.00139.20           C  
ANISOU 2048  CD2 PHE A 165    11433  23362  18094    898   -843   3753       C  
ATOM   2049  CE1 PHE A 165      13.230  -4.705 -13.211  1.00155.22           C  
ANISOU 2049  CE1 PHE A 165    13407  25416  20154   1350   -777   3733       C  
ATOM   2050  CE2 PHE A 165      13.222  -2.416 -12.476  1.00138.41           C  
ANISOU 2050  CE2 PHE A 165    11435  23172  17983    951   -857   3743       C  
ATOM   2051  CZ  PHE A 165      13.142  -3.771 -12.190  1.00154.68           C  
ANISOU 2051  CZ  PHE A 165    13465  25248  20059   1176   -827   3737       C  
ATOM   2052  H   PHE A 165      10.688  -2.280 -16.303  1.00123.35           H  
ATOM   2053  HA  PHE A 165      12.888  -2.129 -18.199  1.00133.34           H  
ATOM   2054  HB2 PHE A 165      14.548  -3.034 -16.655  1.00134.20           H  
ATOM   2055  HB3 PHE A 165      14.102  -1.412 -16.243  1.00134.20           H  
ATOM   2056  HD1 PHE A 165      13.507  -5.040 -15.299  1.00145.10           H  
ATOM   2057  HD2 PHE A 165      13.401  -0.932 -14.010  1.00139.20           H  
ATOM   2058  HE1 PHE A 165      13.147  -5.755 -12.982  1.00155.22           H  
ATOM   2059  HE2 PHE A 165      13.154  -1.699 -11.673  1.00138.41           H  
ATOM   2060  HZ  PHE A 165      12.991  -4.097 -11.172  1.00154.68           H  
ATOM   2061  N   LYS A 166      13.101  -4.613 -18.348  1.00152.26           N  
ANISOU 2061  N   LYS A 166    12739  25248  19863   1415   -613   3667       N  
ATOM   2062  CA  LYS A 166      13.236  -6.043 -18.566  1.00166.12           C  
ANISOU 2062  CA  LYS A 166    14468  27011  21638   1651   -541   3630       C  
ATOM   2063  C   LYS A 166      14.402  -6.526 -17.689  1.00176.60           C  
ANISOU 2063  C   LYS A 166    15682  28521  22896   1749   -581   3695       C  
ATOM   2064  O   LYS A 166      15.489  -5.946 -17.751  1.00189.11           O  
ANISOU 2064  O   LYS A 166    17105  30348  24399   1661   -643   3770       O  
ATOM   2065  CB  LYS A 166      13.520  -6.272 -20.071  1.00176.31           C  
ANISOU 2065  CB  LYS A 166    15654  28411  22924   1708   -475   3603       C  
ATOM   2066  CG  LYS A 166      13.754  -7.737 -20.488  1.00195.49           C  
ANISOU 2066  CG  LYS A 166    18041  30879  25357   1949   -389   3567       C  
ATOM   2067  CD  LYS A 166      12.470  -8.579 -20.515  1.00221.13           C  
ANISOU 2067  CD  LYS A 166    21471  33861  28686   2054   -311   3475       C  
ATOM   2068  CE  LYS A 166      12.767 -10.087 -20.540  1.00247.18           C  
ANISOU 2068  CE  LYS A 166    24763  37168  31987   2296   -223   3442       C  
ATOM   2069  NZ  LYS A 166      11.535 -10.884 -20.663  1.00263.68           N1+
ANISOU 2069  NZ  LYS A 166    27043  38997  34148   2380   -145   3350       N1+
ATOM   2070  H   LYS A 166      13.867  -4.059 -18.712  1.00152.26           H  
ATOM   2071  HA  LYS A 166      12.316  -6.554 -18.281  1.00166.12           H  
ATOM   2072  HB2 LYS A 166      12.706  -5.856 -20.667  1.00176.31           H  
ATOM   2073  HB3 LYS A 166      14.407  -5.700 -20.349  1.00176.31           H  
ATOM   2074  HG2 LYS A 166      14.202  -7.751 -21.482  1.00195.49           H  
ATOM   2075  HG3 LYS A 166      14.494  -8.205 -19.838  1.00195.49           H  
ATOM   2076  HD2 LYS A 166      11.831  -8.331 -19.669  1.00221.13           H  
ATOM   2077  HD3 LYS A 166      11.899  -8.304 -21.404  1.00221.13           H  
ATOM   2078  HE2 LYS A 166      13.421 -10.329 -21.378  1.00247.18           H  
ATOM   2079  HE3 LYS A 166      13.286 -10.382 -19.628  1.00247.18           H  
ATOM   2080  HZ1 LYS A 166      11.767 -11.867 -20.661  1.00263.68           H  
ATOM   2081  HZ2 LYS A 166      10.925 -10.681 -19.883  1.00263.68           H  
ATOM   2082  HZ3 LYS A 166      11.066 -10.651 -21.526  1.00263.68           H  
ATOM   2083  N   VAL A 167      14.163  -7.589 -16.908  1.00180.31           N  
ANISOU 2083  N   VAL A 167    16232  28882  23395   1926   -546   3674       N  
ATOM   2084  CA  VAL A 167      15.186  -8.260 -16.106  1.00185.05           C  
ANISOU 2084  CA  VAL A 167    16734  29643  23935   2040   -585   3749       C  
ATOM   2085  C   VAL A 167      16.059  -9.134 -17.025  1.00185.84           C  
ANISOU 2085  C   VAL A 167    16660  29940  24011   2227   -523   3768       C  
ATOM   2086  O   VAL A 167      15.523 -10.009 -17.709  1.00184.10           O  
ANISOU 2086  O   VAL A 167    16495  29609  23844   2391   -419   3699       O  
ATOM   2087  CB  VAL A 167      14.549  -9.163 -15.011  1.00195.02           C  
ANISOU 2087  CB  VAL A 167    18161  30703  25236   2158   -570   3728       C  
ATOM   2088  CG1 VAL A 167      15.565 -10.019 -14.227  1.00189.59           C  
ANISOU 2088  CG1 VAL A 167    17364  30194  24478   2274   -621   3824       C  
ATOM   2089  CG2 VAL A 167      13.717  -8.334 -14.020  1.00210.85           C  
ANISOU 2089  CG2 VAL A 167    20345  32500  27268   1977   -611   3697       C  
ATOM   2090  H   VAL A 167      13.251  -8.027 -16.921  1.00180.31           H  
ATOM   2091  HA  VAL A 167      15.810  -7.508 -15.618  1.00185.05           H  
ATOM   2092  HB  VAL A 167      13.859  -9.854 -15.497  1.00195.02           H  
ATOM   2093 HG11 VAL A 167      15.077 -10.539 -13.402  1.00189.59           H  
ATOM   2094 HG12 VAL A 167      16.029 -10.787 -14.847  1.00189.59           H  
ATOM   2095 HG13 VAL A 167      16.360  -9.403 -13.807  1.00189.59           H  
ATOM   2096 HG21 VAL A 167      13.225  -8.974 -13.288  1.00210.85           H  
ATOM   2097 HG22 VAL A 167      14.352  -7.633 -13.479  1.00210.85           H  
ATOM   2098 HG23 VAL A 167      12.936  -7.763 -14.521  1.00210.85           H  
ATOM   2099  N   LEU A 168      17.375  -8.871 -17.023  1.00186.39           N  
ANISOU 2099  N   LEU A 168    16519  30305  23996   2198   -582   3860       N  
ATOM   2100  CA  LEU A 168      18.353  -9.604 -17.830  1.00191.07           C  
ANISOU 2100  CA  LEU A 168    16923  31115  24559   2381   -521   3891       C  
ATOM   2101  C   LEU A 168      18.982 -10.757 -17.033  1.00193.68           C  
ANISOU 2101  C   LEU A 168    17190  31530  24871   2605   -520   3962       C  
ATOM   2102  O   LEU A 168      19.207 -11.824 -17.604  1.00201.94           O  
ANISOU 2102  O   LEU A 168    18205  32578  25944   2846   -418   3945       O  
ATOM   2103  CB  LEU A 168      19.465  -8.651 -18.330  1.00194.92           C  
ANISOU 2103  CB  LEU A 168    17191  31905  24964   2228   -575   3957       C  
ATOM   2104  CG  LEU A 168      18.987  -7.362 -19.037  1.00196.18           C  
ANISOU 2104  CG  LEU A 168    17392  32018  25130   1998   -584   3911       C  
ATOM   2105  CD1 LEU A 168      20.198  -6.486 -19.423  1.00198.36           C  
ANISOU 2105  CD1 LEU A 168    17455  32603  25310   1832   -649   3993       C  
ATOM   2106  CD2 LEU A 168      18.049  -7.639 -20.233  1.00193.51           C  
ANISOU 2106  CD2 LEU A 168    17117  31556  24852   2098   -465   3814       C  
ATOM   2107  H   LEU A 168      17.744  -8.137 -16.434  1.00186.39           H  
ATOM   2108  HA  LEU A 168      17.859 -10.040 -18.699  1.00191.07           H  
ATOM   2109  HB2 LEU A 168      20.099  -8.364 -17.490  1.00194.92           H  
ATOM   2110  HB3 LEU A 168      20.117  -9.204 -19.009  1.00194.92           H  
ATOM   2111  HG  LEU A 168      18.414  -6.783 -18.313  1.00196.18           H  
ATOM   2112 HD11 LEU A 168      20.256  -6.290 -20.493  1.00198.36           H  
ATOM   2113 HD12 LEU A 168      20.153  -5.520 -18.918  1.00198.36           H  
ATOM   2114 HD13 LEU A 168      21.145  -6.946 -19.141  1.00198.36           H  
ATOM   2115 HD21 LEU A 168      18.289  -7.037 -21.110  1.00193.51           H  
ATOM   2116 HD22 LEU A 168      18.081  -8.682 -20.549  1.00193.51           H  
ATOM   2117 HD23 LEU A 168      17.016  -7.409 -19.967  1.00193.51           H  
ATOM   2118  N   GLU A 169      19.259 -10.518 -15.740  1.00181.95           N  
ANISOU 2118  N   GLU A 169    15690  30108  23333   2531   -629   4045       N  
ATOM   2119  CA  GLU A 169      19.961 -11.436 -14.847  1.00186.67           C  
ANISOU 2119  CA  GLU A 169    16208  30818  23901   2736   -644   4137       C  
ATOM   2120  C   GLU A 169      19.742 -10.998 -13.390  1.00189.56           C  
ANISOU 2120  C   GLU A 169    16698  31085  24241   2638   -743   4175       C  
ATOM   2121  O   GLU A 169      19.735  -9.799 -13.114  1.00185.66           O  
ANISOU 2121  O   GLU A 169    16235  30606  23702   2377   -835   4181       O  
ATOM   2122  CB  GLU A 169      21.458 -11.499 -15.253  1.00202.52           C  
ANISOU 2122  CB  GLU A 169    17916  33212  25819   2765   -688   4255       C  
ATOM   2123  CG  GLU A 169      22.390 -12.296 -14.320  1.00227.42           C  
ANISOU 2123  CG  GLU A 169    20951  36498  28960   3055   -663   4352       C  
ATOM   2124  CD  GLU A 169      23.860 -12.142 -14.730  1.00235.48           C  
ANISOU 2124  CD  GLU A 169    21654  37926  29894   3078   -706   4476       C  
ATOM   2125  OE1 GLU A 169      24.476 -11.146 -14.288  1.00234.08           O  
ANISOU 2125  OE1 GLU A 169    21357  37959  29622   2913   -841   4578       O  
ATOM   2126  OE2 GLU A 169      24.346 -13.023 -15.473  1.00236.84           O1-
ANISOU 2126  OE2 GLU A 169    21693  38210  30084   3255   -600   4470       O1-
ATOM   2127  H   GLU A 169      19.039  -9.614 -15.344  1.00181.95           H  
ATOM   2128  HA  GLU A 169      19.524 -12.430 -14.965  1.00186.67           H  
ATOM   2129  HB2 GLU A 169      21.535 -11.942 -16.247  1.00202.52           H  
ATOM   2130  HB3 GLU A 169      21.841 -10.486 -15.365  1.00202.52           H  
ATOM   2131  HG2 GLU A 169      22.284 -11.954 -13.294  1.00227.42           H  
ATOM   2132  HG3 GLU A 169      22.108 -13.350 -14.319  1.00227.42           H  
ATOM   2133  N   LEU A 170      19.596 -11.985 -12.490  1.00195.15           N  
ANISOU 2133  N   LEU A 170    17487  31687  24972   2846   -716   4201       N  
ATOM   2134  CA  LEU A 170      19.473 -11.796 -11.044  1.00196.12           C  
ANISOU 2134  CA  LEU A 170    17722  31736  25060   2784   -804   4248       C  
ATOM   2135  C   LEU A 170      20.600 -12.585 -10.367  1.00198.19           C  
ANISOU 2135  C   LEU A 170    17817  32230  25256   2969   -851   4393       C  
ATOM   2136  O   LEU A 170      20.599 -13.813 -10.455  1.00199.61           O  
ANISOU 2136  O   LEU A 170    17977  32385  25481   3254   -761   4412       O  
ATOM   2137  CB  LEU A 170      18.098 -12.318 -10.561  1.00206.15           C  
ANISOU 2137  CB  LEU A 170    19272  32638  26419   2850   -732   4149       C  
ATOM   2138  CG  LEU A 170      16.876 -11.532 -11.082  1.00219.65           C  
ANISOU 2138  CG  LEU A 170    21163  34102  28193   2661   -699   4020       C  
ATOM   2139  CD1 LEU A 170      15.559 -12.231 -10.683  1.00212.83           C  
ANISOU 2139  CD1 LEU A 170    20542  32908  27417   2768   -612   3931       C  
ATOM   2140  CD2 LEU A 170      16.901 -10.051 -10.656  1.00231.77           C  
ANISOU 2140  CD2 LEU A 170    22729  35666  29667   2371   -811   4036       C  
ATOM   2141  H   LEU A 170      19.618 -12.944 -12.803  1.00195.15           H  
ATOM   2142  HA  LEU A 170      19.580 -10.744 -10.775  1.00196.12           H  
ATOM   2143  HB2 LEU A 170      17.993 -13.365 -10.855  1.00206.15           H  
ATOM   2144  HB3 LEU A 170      18.072 -12.312  -9.470  1.00206.15           H  
ATOM   2145  HG  LEU A 170      16.917 -11.560 -12.171  1.00219.65           H  
ATOM   2146 HD11 LEU A 170      14.876 -12.291 -11.531  1.00212.83           H  
ATOM   2147 HD12 LEU A 170      15.726 -13.250 -10.333  1.00212.83           H  
ATOM   2148 HD13 LEU A 170      15.040 -11.710  -9.879  1.00212.83           H  
ATOM   2149 HD21 LEU A 170      15.924  -9.689 -10.342  1.00231.77           H  
ATOM   2150 HD22 LEU A 170      17.590  -9.873  -9.829  1.00231.77           H  
ATOM   2151 HD23 LEU A 170      17.219  -9.424 -11.488  1.00231.77           H  
ATOM   2152  N   ARG A 171      21.532 -11.874  -9.713  1.00200.08           N  
ANISOU 2152  N   ARG A 171    17941  32696  25386   2809   -988   4499       N  
ATOM   2153  CA  ARG A 171      22.641 -12.455  -8.953  1.00216.75           C  
ANISOU 2153  CA  ARG A 171    19863  35072  27420   2962  -1054   4659       C  
ATOM   2154  C   ARG A 171      22.475 -12.089  -7.475  1.00205.16           C  
ANISOU 2154  C   ARG A 171    18494  33585  25873   2825  -1174   4719       C  
ATOM   2155  O   ARG A 171      22.571 -10.911  -7.128  1.00201.52           O  
ANISOU 2155  O   ARG A 171    18034  33205  25330   2529  -1277   4719       O  
ATOM   2156  CB  ARG A 171      23.999 -11.915  -9.469  1.00249.17           C  
ANISOU 2156  CB  ARG A 171    23656  39575  31442   2903  -1111   4755       C  
ATOM   2157  CG  ARG A 171      24.402 -12.236 -10.925  1.00263.58           C  
ANISOU 2157  CG  ARG A 171    25348  41470  33331   3101   -984   4725       C  
ATOM   2158  CD  ARG A 171      24.666 -13.719 -11.269  1.00266.49           C  
ANISOU 2158  CD  ARG A 171    25731  41758  33767   3478   -877   4759       C  
ATOM   2159  NE  ARG A 171      23.439 -14.513 -11.455  1.00265.71           N  
ANISOU 2159  NE  ARG A 171    25840  41331  33785   3595   -724   4608       N  
ATOM   2160  CZ  ARG A 171      23.330 -15.843 -11.632  1.00255.84           C  
ANISOU 2160  CZ  ARG A 171    24679  39921  32608   3896   -604   4595       C  
ATOM   2161  NH1 ARG A 171      24.399 -16.654 -11.646  1.00254.62           N  
ANISOU 2161  NH1 ARG A 171    24420  39896  32428   4133   -616   4734       N  
ATOM   2162  NH2 ARG A 171      22.111 -16.372 -11.796  1.00244.81           N1+
ANISOU 2162  NH2 ARG A 171    23477  38236  31305   3958   -471   4449       N1+
ATOM   2163  H   ARG A 171      21.450 -10.866  -9.668  1.00200.08           H  
ATOM   2164  HA  ARG A 171      22.644 -13.543  -9.024  1.00216.75           H  
ATOM   2165  HB2 ARG A 171      24.009 -10.828  -9.364  1.00249.17           H  
ATOM   2166  HB3 ARG A 171      24.796 -12.275  -8.816  1.00249.17           H  
ATOM   2167  HG2 ARG A 171      23.585 -11.870 -11.542  1.00263.58           H  
ATOM   2168  HG3 ARG A 171      25.263 -11.638 -11.228  1.00263.58           H  
ATOM   2169  HD2 ARG A 171      25.357 -13.819 -12.107  1.00266.49           H  
ATOM   2170  HD3 ARG A 171      25.158 -14.173 -10.408  1.00266.49           H  
ATOM   2171  HE  ARG A 171      22.580 -13.980 -11.430  1.00265.71           H  
ATOM   2172 HH11 ARG A 171      25.324 -16.266 -11.532  1.00254.62           H  
ATOM   2173 HH12 ARG A 171      24.291 -17.649 -11.779  1.00254.62           H  
ATOM   2174 HH21 ARG A 171      21.294 -15.778 -11.752  1.00244.81           H  
ATOM   2175 HH22 ARG A 171      21.994 -17.364 -11.938  1.00244.81           H  
ATOM   2176  N   THR A 172      22.279 -13.112  -6.626  1.00205.47           N  
ANISOU 2176  N   THR A 172    18627  33511  25929   3034  -1157   4768       N  
ATOM   2177  CA  THR A 172      22.368 -12.985  -5.173  1.00216.85           C  
ANISOU 2177  CA  THR A 172    20158  34951  27284   2926  -1269   4837       C  
ATOM   2178  C   THR A 172      23.846 -12.916  -4.734  1.00215.72           C  
ANISOU 2178  C   THR A 172    19740  35217  27006   2921  -1400   5022       C  
ATOM   2179  O   THR A 172      24.638 -13.778  -5.119  1.00217.52           O  
ANISOU 2179  O   THR A 172    19789  35620  27239   3194  -1377   5138       O  
ATOM   2180  CB  THR A 172      21.613 -14.129  -4.435  1.00226.30           C  
ANISOU 2180  CB  THR A 172    21567  35871  28547   3146  -1199   4825       C  
ATOM   2181  CG2 THR A 172      22.073 -15.560  -4.776  1.00221.68           C  
ANISOU 2181  CG2 THR A 172    20892  35304  28035   3515  -1090   4876       C  
ATOM   2182  OG1 THR A 172      21.724 -13.980  -3.030  1.00238.71           O  
ANISOU 2182  OG1 THR A 172    23170  37516  30014   3087  -1316   4933       O  
ATOM   2183  H   THR A 172      22.205 -14.053  -6.984  1.00205.47           H  
ATOM   2184  HA  THR A 172      21.880 -12.058  -4.880  1.00216.85           H  
ATOM   2185  HB  THR A 172      20.553 -14.044  -4.679  1.00226.30           H  
ATOM   2186  HG1 THR A 172      22.636 -14.133  -2.769  1.00238.71           H  
ATOM   2187 HG21 THR A 172      21.431 -16.296  -4.291  1.00221.68           H  
ATOM   2188 HG22 THR A 172      22.025 -15.749  -5.848  1.00221.68           H  
ATOM   2189 HG23 THR A 172      23.093 -15.757  -4.447  1.00221.68           H  
ATOM   2190  N   GLN A 173      24.185 -11.882  -3.949  1.00219.98           N  
ANISOU 2190  N   GLN A 173    20244  35914  27424   2607  -1533   5052       N  
ATOM   2191  CA  GLN A 173      25.510 -11.696  -3.360  1.00237.73           C  
ANISOU 2191  CA  GLN A 173    22222  38577  29528   2552  -1671   5227       C  
ATOM   2192  C   GLN A 173      25.699 -12.570  -2.109  1.00257.83           C  
ANISOU 2192  C   GLN A 173    24777  41171  32017   2720  -1733   5365       C  
ATOM   2193  O   GLN A 173      24.728 -13.109  -1.572  1.00255.82           O  
ANISOU 2193  O   GLN A 173    24760  40615  31825   2839  -1676   5317       O  
ATOM   2194  CB  GLN A 173      25.730 -10.202  -3.031  1.00236.74           C  
ANISOU 2194  CB  GLN A 173    22088  38585  29277   2141  -1793   5209       C  
ATOM   2195  CG  GLN A 173      25.802  -9.313  -4.285  1.00246.34           C  
ANISOU 2195  CG  GLN A 173    23218  39865  30516   1971  -1759   5127       C  
ATOM   2196  CD  GLN A 173      26.245  -7.892  -3.939  1.00256.97           C  
ANISOU 2196  CD  GLN A 173    24376  41559  31700   1659  -1899   5207       C  
ATOM   2197  NE2 GLN A 173      27.555  -7.639  -3.968  1.00260.63           N  
ANISOU 2197  NE2 GLN A 173    24562  42406  32059   1740  -1992   5383       N  
ATOM   2198  OE1 GLN A 173      25.417  -7.032  -3.648  1.00258.31           O  
ANISOU 2198  OE1 GLN A 173    24651  41657  31837   1348  -1921   5117       O  
ATOM   2199  H   GLN A 173      23.478 -11.217  -3.660  1.00219.98           H  
ATOM   2200  HA  GLN A 173      26.267 -12.000  -4.086  1.00237.73           H  
ATOM   2201  HB2 GLN A 173      24.951  -9.840  -2.359  1.00236.74           H  
ATOM   2202  HB3 GLN A 173      26.664 -10.091  -2.477  1.00236.74           H  
ATOM   2203  HG2 GLN A 173      26.499  -9.735  -5.009  1.00246.34           H  
ATOM   2204  HG3 GLN A 173      24.829  -9.273  -4.777  1.00246.34           H  
ATOM   2205 HE21 GLN A 173      28.214  -8.365  -4.205  1.00260.63           H  
ATOM   2206 HE22 GLN A 173      27.893  -6.718  -3.732  1.00260.63           H  
ATOM   2207  N   SER A 174      26.959 -12.652  -1.651  1.00280.73           N  
ANISOU 2207  N   SER A 174    27405  44470  34790   2725  -1855   5547       N  
ATOM   2208  CA  SER A 174      27.386 -13.310  -0.412  1.00288.79           C  
ANISOU 2208  CA  SER A 174    28403  45590  35734   2861  -1938   5706       C  
ATOM   2209  C   SER A 174      26.737 -12.750   0.872  1.00289.46           C  
ANISOU 2209  C   SER A 174    28727  45528  35727   2594  -2028   5668       C  
ATOM   2210  O   SER A 174      26.642 -13.481   1.857  1.00286.95           O  
ANISOU 2210  O   SER A 174    28507  45141  35381   2721  -2057   5748       O  
ATOM   2211  CB  SER A 174      28.926 -13.257  -0.345  1.00294.04           C  
ANISOU 2211  CB  SER A 174    28698  46753  36272   2894  -2061   5918       C  
ATOM   2212  OG  SER A 174      29.410 -11.930  -0.224  1.00295.49           O  
ANISOU 2212  OG  SER A 174    28755  47185  36333   2527  -2170   5909       O  
ATOM   2213  H   SER A 174      27.695 -12.171  -2.150  1.00280.73           H  
ATOM   2214  HA  SER A 174      27.089 -14.357  -0.489  1.00288.79           H  
ATOM   2215  HB2 SER A 174      29.287 -13.833   0.508  1.00294.04           H  
ATOM   2216  HB3 SER A 174      29.363 -13.713  -1.234  1.00294.04           H  
ATOM   2217  HG  SER A 174      29.143 -11.574   0.628  1.00295.49           H  
ATOM   2218  N   ASP A 175      26.289 -11.483   0.826  1.00292.54           N  
ANISOU 2218  N   ASP A 175    29222  45861  36068   2230  -2065   5547       N  
ATOM   2219  CA  ASP A 175      25.575 -10.783   1.899  1.00282.28           C  
ANISOU 2219  CA  ASP A 175    28168  44403  34682   1965  -2131   5490       C  
ATOM   2220  C   ASP A 175      24.152 -11.335   2.122  1.00258.24           C  
ANISOU 2220  C   ASP A 175    25453  40900  31766   2078  -2007   5354       C  
ATOM   2221  O   ASP A 175      23.671 -11.302   3.253  1.00255.43           O  
ANISOU 2221  O   ASP A 175    25304  40403  31346   1946  -2047   5333       O  
ATOM   2222  CB  ASP A 175      25.491  -9.251   1.657  1.00293.83           C  
ANISOU 2222  CB  ASP A 175    29670  45901  36071   1559  -2179   5389       C  
ATOM   2223  CG  ASP A 175      26.791  -8.532   1.245  1.00303.21           C  
ANISOU 2223  CG  ASP A 175    30535  47536  37133   1416  -2292   5507       C  
ATOM   2224  OD1 ASP A 175      27.892  -9.020   1.588  1.00303.75           O  
ANISOU 2224  OD1 ASP A 175    30368  47935  37106   1536  -2389   5693       O  
ATOM   2225  OD2 ASP A 175      26.656  -7.420   0.689  1.00305.60           O1-
ANISOU 2225  OD2 ASP A 175    30816  47867  37432   1184  -2283   5421       O1-
ATOM   2226  H   ASP A 175      26.436 -10.949  -0.017  1.00292.54           H  
ATOM   2227  HA  ASP A 175      26.134 -10.946   2.822  1.00282.28           H  
ATOM   2228  HB2 ASP A 175      24.747  -9.055   0.884  1.00293.83           H  
ATOM   2229  HB3 ASP A 175      25.134  -8.764   2.566  1.00293.83           H  
ATOM   2230  N   GLY A 176      23.522 -11.829   1.042  1.00240.36           N  
ANISOU 2230  N   GLY A 176    23241  38411  29672   2309  -1857   5262       N  
ATOM   2231  CA  GLY A 176      22.149 -12.332   1.014  1.00238.30           C  
ANISOU 2231  CA  GLY A 176    23281  37722  29539   2378  -1731   5113       C  
ATOM   2232  C   GLY A 176      21.237 -11.396   0.202  1.00240.01           C  
ANISOU 2232  C   GLY A 176    23627  37724  29842   2190  -1651   4928       C  
ATOM   2233  O   GLY A 176      20.190 -11.845  -0.262  1.00220.69           O  
ANISOU 2233  O   GLY A 176    21330  34983  27538   2325  -1518   4811       O  
ATOM   2234  H   GLY A 176      24.018 -11.849   0.162  1.00240.36           H  
ATOM   2235  HA2 GLY A 176      22.153 -13.317   0.547  1.00238.30           H  
ATOM   2236  HA3 GLY A 176      21.735 -12.454   2.016  1.00238.30           H  
ATOM   2237  N   ILE A 177      21.633 -10.126  -0.002  1.00242.63           N  
ANISOU 2237  N   ILE A 177    23904  38198  30085   1876  -1730   4905       N  
ATOM   2238  CA  ILE A 177      20.961  -9.166  -0.884  1.00228.56           C  
ANISOU 2238  CA  ILE A 177    22210  36250  28382   1708  -1660   4755       C  
ATOM   2239  C   ILE A 177      21.291  -9.493  -2.356  1.00227.44           C  
ANISOU 2239  C   ILE A 177    21884  36198  28335   1888  -1584   4751       C  
ATOM   2240  O   ILE A 177      22.369 -10.026  -2.621  1.00227.63           O  
ANISOU 2240  O   ILE A 177    21659  36507  28323   2052  -1618   4877       O  
ATOM   2241  CB  ILE A 177      21.415  -7.706  -0.550  1.00214.11           C  
ANISOU 2241  CB  ILE A 177    20368  34562  26422   1329  -1763   4746       C  
ATOM   2242  CG1 ILE A 177      20.407  -6.632  -1.016  1.00207.47           C  
ANISOU 2242  CG1 ILE A 177    19747  33419  25662   1137  -1682   4576       C  
ATOM   2243  CG2 ILE A 177      22.829  -7.333  -1.048  1.00203.10           C  
ANISOU 2243  CG2 ILE A 177    18664  33560  24946   1267  -1842   4849       C  
ATOM   2244  CD1 ILE A 177      19.010  -6.780  -0.399  1.00200.05           C  
ANISOU 2244  CD1 ILE A 177    19109  32141  24758   1102  -1630   4481       C  
ATOM   2245  H   ILE A 177      22.489  -9.805   0.428  1.00242.63           H  
ATOM   2246  HA  ILE A 177      19.885  -9.270  -0.736  1.00228.56           H  
ATOM   2247  HB  ILE A 177      21.457  -7.634   0.537  1.00214.11           H  
ATOM   2248 HG12 ILE A 177      20.789  -5.647  -0.751  1.00207.47           H  
ATOM   2249 HG13 ILE A 177      20.327  -6.632  -2.104  1.00207.47           H  
ATOM   2250 HG21 ILE A 177      23.162  -6.392  -0.609  1.00203.10           H  
ATOM   2251 HG22 ILE A 177      23.563  -8.091  -0.779  1.00203.10           H  
ATOM   2252 HG23 ILE A 177      22.865  -7.210  -2.132  1.00203.10           H  
ATOM   2253 HD11 ILE A 177      18.512  -5.813  -0.328  1.00200.05           H  
ATOM   2254 HD12 ILE A 177      18.382  -7.428  -1.011  1.00200.05           H  
ATOM   2255 HD13 ILE A 177      19.052  -7.202   0.606  1.00200.05           H  
ATOM   2256  N   GLN A 178      20.373  -9.170  -3.281  1.00214.12           N  
ANISOU 2256  N   GLN A 178    20317  34270  26768   1866  -1477   4609       N  
ATOM   2257  CA  GLN A 178      20.556  -9.447  -4.706  1.00193.96           C  
ANISOU 2257  CA  GLN A 178    17628  31759  24309   2034  -1388   4585       C  
ATOM   2258  C   GLN A 178      20.604  -8.154  -5.527  1.00196.34           C  
ANISOU 2258  C   GLN A 178    17888  32102  24611   1795  -1390   4516       C  
ATOM   2259  O   GLN A 178      19.904  -7.185  -5.226  1.00183.87           O  
ANISOU 2259  O   GLN A 178    16481  30354  23028   1554  -1400   4432       O  
ATOM   2260  CB  GLN A 178      19.474 -10.439  -5.198  1.00170.89           C  
ANISOU 2260  CB  GLN A 178    14879  28515  21536   2268  -1245   4485       C  
ATOM   2261  CG  GLN A 178      18.052  -9.863  -5.362  1.00180.16           C  
ANISOU 2261  CG  GLN A 178    16325  29344  22785   2121  -1186   4338       C  
ATOM   2262  CD  GLN A 178      17.011 -10.914  -5.760  1.00196.21           C  
ANISOU 2262  CD  GLN A 178    18496  31097  24957   2332  -1046   4241       C  
ATOM   2263  NE2 GLN A 178      15.733 -10.610  -5.526  1.00207.97           N  
ANISOU 2263  NE2 GLN A 178    20214  32291  26516   2229   -991   4123       N  
ATOM   2264  OE1 GLN A 178      17.342 -11.970  -6.295  1.00192.22           O  
ANISOU 2264  OE1 GLN A 178    17897  30642  24495   2580   -982   4270       O  
ATOM   2265  H   GLN A 178      19.515  -8.709  -3.015  1.00214.12           H  
ATOM   2266  HA  GLN A 178      21.521  -9.926  -4.865  1.00193.96           H  
ATOM   2267  HB2 GLN A 178      19.796 -10.840  -6.161  1.00170.89           H  
ATOM   2268  HB3 GLN A 178      19.450 -11.295  -4.521  1.00170.89           H  
ATOM   2269  HG2 GLN A 178      17.736  -9.379  -4.437  1.00180.16           H  
ATOM   2270  HG3 GLN A 178      18.053  -9.104  -6.143  1.00180.16           H  
ATOM   2271 HE21 GLN A 178      15.484  -9.732  -5.095  1.00207.97           H  
ATOM   2272 HE22 GLN A 178      15.005 -11.260  -5.785  1.00207.97           H  
ATOM   2273  N   GLN A 179      21.424  -8.218  -6.584  1.00197.11           N  
ANISOU 2273  N   GLN A 179    17757  32424  24711   1869  -1374   4558       N  
ATOM   2274  CA  GLN A 179      21.555  -7.217  -7.633  1.00180.92           C  
ANISOU 2274  CA  GLN A 179    15645  30428  22667   1679  -1363   4503       C  
ATOM   2275  C   GLN A 179      20.848  -7.739  -8.888  1.00166.79           C  
ANISOU 2275  C   GLN A 179    13897  28461  21014   1850  -1226   4406       C  
ATOM   2276  O   GLN A 179      20.934  -8.931  -9.190  1.00161.52           O  
ANISOU 2276  O   GLN A 179    13225  27731  20416   2133  -1145   4406       O  
ATOM   2277  CB  GLN A 179      23.054  -6.993  -7.936  1.00182.53           C  
ANISOU 2277  CB  GLN A 179    15550  31048  22757   1602  -1449   4623       C  
ATOM   2278  CG  GLN A 179      23.898  -6.474  -6.754  1.00196.96           C  
ANISOU 2278  CG  GLN A 179    17298  33108  24431   1441  -1594   4737       C  
ATOM   2279  CD  GLN A 179      23.440  -5.124  -6.196  1.00210.16           C  
ANISOU 2279  CD  GLN A 179    19119  34703  26028   1068  -1662   4683       C  
ATOM   2280  NE2 GLN A 179      23.652  -4.908  -4.897  1.00225.60           N  
ANISOU 2280  NE2 GLN A 179    21124  36725  27867    928  -1765   4739       N  
ATOM   2281  OE1 GLN A 179      22.931  -4.275  -6.927  1.00203.18           O  
ANISOU 2281  OE1 GLN A 179    18312  33699  25187    907  -1619   4593       O  
ATOM   2282  H   GLN A 179      21.937  -9.076  -6.748  1.00197.11           H  
ATOM   2283  HA  GLN A 179      21.090  -6.278  -7.331  1.00180.92           H  
ATOM   2284  HB2 GLN A 179      23.498  -7.926  -8.290  1.00182.53           H  
ATOM   2285  HB3 GLN A 179      23.148  -6.293  -8.767  1.00182.53           H  
ATOM   2286  HG2 GLN A 179      23.893  -7.214  -5.953  1.00196.96           H  
ATOM   2287  HG3 GLN A 179      24.938  -6.372  -7.067  1.00196.96           H  
ATOM   2288 HE21 GLN A 179      24.103  -5.616  -4.330  1.00225.60           H  
ATOM   2289 HE22 GLN A 179      23.381  -4.033  -4.476  1.00225.60           H  
ATOM   2290  N   ALA A 180      20.191  -6.820  -9.607  1.00150.45           N  
ANISOU 2290  N   ALA A 180    11877  26311  18978   1668  -1200   4325       N  
ATOM   2291  CA  ALA A 180      19.509  -7.095 -10.862  1.00135.90           C  
ANISOU 2291  CA  ALA A 180    10071  24319  17247   1779  -1082   4233       C  
ATOM   2292  C   ALA A 180      20.177  -6.288 -11.977  1.00159.63           C  
ANISOU 2292  C   ALA A 180    12902  27537  20214   1641  -1094   4250       C  
ATOM   2293  O   ALA A 180      20.064  -5.061 -11.987  1.00146.74           O  
ANISOU 2293  O   ALA A 180    11299  25924  18533   1368  -1154   4245       O  
ATOM   2294  CB  ALA A 180      18.025  -6.726 -10.717  1.00130.55           C  
ANISOU 2294  CB  ALA A 180     9666  23273  16664   1707  -1024   4111       C  
ATOM   2295  H   ALA A 180      20.161  -5.858  -9.292  1.00150.45           H  
ATOM   2296  HA  ALA A 180      19.563  -8.155 -11.111  1.00135.90           H  
ATOM   2297  HB1 ALA A 180      17.474  -6.945 -11.632  1.00130.55           H  
ATOM   2298  HB2 ALA A 180      17.561  -7.307  -9.921  1.00130.55           H  
ATOM   2299  HB3 ALA A 180      17.881  -5.670 -10.484  1.00130.55           H  
ATOM   2300  N   LYS A 181      20.825  -6.999 -12.916  1.00187.67           N  
ANISOU 2300  N   LYS A 181    16277  31246  23782   1827  -1031   4270       N  
ATOM   2301  CA  LYS A 181      21.222  -6.447 -14.210  1.00195.33           C  
ANISOU 2301  CA  LYS A 181    17108  32371  24737   1725  -1010   4263       C  
ATOM   2302  C   LYS A 181      19.955  -6.306 -15.067  1.00189.69           C  
ANISOU 2302  C   LYS A 181    16572  31373  24127   1710   -918   4140       C  
ATOM   2303  O   LYS A 181      19.213  -7.276 -15.230  1.00185.09           O  
ANISOU 2303  O   LYS A 181    16087  30607  23631   1919   -822   4075       O  
ATOM   2304  CB  LYS A 181      22.291  -7.337 -14.866  1.00213.13           C  
ANISOU 2304  CB  LYS A 181    19110  34903  26966   1938   -966   4328       C  
ATOM   2305  CG  LYS A 181      22.861  -6.744 -16.168  1.00215.47           C  
ANISOU 2305  CG  LYS A 181    19239  35402  27229   1828   -946   4331       C  
ATOM   2306  CD  LYS A 181      23.975  -7.607 -16.774  1.00214.97           C  
ANISOU 2306  CD  LYS A 181    18896  35664  27119   2020   -915   4416       C  
ATOM   2307  CE  LYS A 181      24.546  -6.994 -18.064  1.00205.68           C  
ANISOU 2307  CE  LYS A 181    17568  34664  25915   1933   -870   4403       C  
ATOM   2308  NZ  LYS A 181      25.627  -7.822 -18.628  1.00202.73           N1+
ANISOU 2308  NZ  LYS A 181    16956  34549  25525   2176   -794   4456       N1+
ATOM   2309  H   LYS A 181      20.858  -8.007 -12.839  1.00187.67           H  
ATOM   2310  HA  LYS A 181      21.664  -5.462 -14.046  1.00195.33           H  
ATOM   2311  HB2 LYS A 181      23.111  -7.484 -14.162  1.00213.13           H  
ATOM   2312  HB3 LYS A 181      21.875  -8.323 -15.062  1.00213.13           H  
ATOM   2313  HG2 LYS A 181      22.064  -6.625 -16.903  1.00215.47           H  
ATOM   2314  HG3 LYS A 181      23.244  -5.743 -15.969  1.00215.47           H  
ATOM   2315  HD2 LYS A 181      24.770  -7.735 -16.037  1.00214.97           H  
ATOM   2316  HD3 LYS A 181      23.582  -8.605 -16.977  1.00214.97           H  
ATOM   2317  HE2 LYS A 181      23.760  -6.888 -18.812  1.00205.68           H  
ATOM   2318  HE3 LYS A 181      24.938  -5.996 -17.866  1.00205.68           H  
ATOM   2319  HZ1 LYS A 181      25.270  -8.742 -18.842  1.00202.73           H  
ATOM   2320  HZ2 LYS A 181      25.977  -7.392 -19.472  1.00202.73           H  
ATOM   2321  HZ3 LYS A 181      26.376  -7.902 -17.956  1.00202.73           H  
ATOM   2322  N   VAL A 182      19.703  -5.072 -15.512  1.00197.57           N  
ANISOU 2322  N   VAL A 182    17614  32340  25113   1460   -948   4115       N  
ATOM   2323  CA  VAL A 182      18.380  -4.596 -15.890  1.00200.27           C  
ANISOU 2323  CA  VAL A 182    18166  32380  25546   1386   -896   4017       C  
ATOM   2324  C   VAL A 182      18.498  -3.642 -17.084  1.00214.73           C  
ANISOU 2324  C   VAL A 182    19927  34294  27369   1238   -882   4009       C  
ATOM   2325  O   VAL A 182      19.290  -2.705 -17.026  1.00235.90           O  
ANISOU 2325  O   VAL A 182    22469  37204  29959   1066   -947   4076       O  
ATOM   2326  CB  VAL A 182      17.720  -3.907 -14.645  1.00197.07           C  
ANISOU 2326  CB  VAL A 182    17959  31777  25142   1210   -955   4001       C  
ATOM   2327  CG1 VAL A 182      17.049  -2.531 -14.843  1.00189.89           C  
ANISOU 2327  CG1 VAL A 182    17212  30638  24301   1063   -923   3932       C  
ATOM   2328  CG2 VAL A 182      16.780  -4.889 -13.933  1.00213.78           C  
ANISOU 2328  CG2 VAL A 182    20208  33717  27301   1381   -934   3976       C  
ATOM   2329  H   VAL A 182      20.380  -4.340 -15.336  1.00197.57           H  
ATOM   2330  HA  VAL A 182      17.765  -5.440 -16.208  1.00200.27           H  
ATOM   2331  HB  VAL A 182      18.507  -3.706 -13.916  1.00197.07           H  
ATOM   2332 HG11 VAL A 182      16.472  -2.240 -13.966  1.00189.89           H  
ATOM   2333 HG12 VAL A 182      17.793  -1.750 -15.006  1.00189.89           H  
ATOM   2334 HG13 VAL A 182      16.381  -2.524 -15.696  1.00189.89           H  
ATOM   2335 HG21 VAL A 182      16.327  -4.445 -13.046  1.00213.78           H  
ATOM   2336 HG22 VAL A 182      15.980  -5.215 -14.597  1.00213.78           H  
ATOM   2337 HG23 VAL A 182      17.319  -5.780 -13.615  1.00213.78           H  
ATOM   2338  N   GLN A 183      17.690  -3.888 -18.125  1.00207.41           N  
ANISOU 2338  N   GLN A 183    19094  33186  26526   1294   -798   3930       N  
ATOM   2339  CA  GLN A 183      17.612  -3.055 -19.322  1.00189.26           C  
ANISOU 2339  CA  GLN A 183    16751  30937  24223   1159   -781   3923       C  
ATOM   2340  C   GLN A 183      16.350  -2.190 -19.247  1.00161.37           C  
ANISOU 2340  C   GLN A 183    13423  27137  20753    997   -787   3881       C  
ATOM   2341  O   GLN A 183      15.251  -2.741 -19.184  1.00158.62           O  
ANISOU 2341  O   GLN A 183    13236  26536  20496   1091   -735   3812       O  
ATOM   2342  CB  GLN A 183      17.610  -3.961 -20.568  1.00187.85           C  
ANISOU 2342  CB  GLN A 183    16504  30790  24079   1339   -680   3874       C  
ATOM   2343  CG  GLN A 183      17.586  -3.186 -21.900  1.00191.31           C  
ANISOU 2343  CG  GLN A 183    16880  31312  24496   1202   -664   3875       C  
ATOM   2344  CD  GLN A 183      17.741  -4.112 -23.106  1.00200.99           C  
ANISOU 2344  CD  GLN A 183    17998  32650  25721   1367   -568   3839       C  
ATOM   2345  NE2 GLN A 183      18.654  -3.772 -24.016  1.00210.76           N  
ANISOU 2345  NE2 GLN A 183    19018  34185  26876   1396   -567   3894       N  
ATOM   2346  OE1 GLN A 183      17.033  -5.110 -23.226  1.00201.72           O  
ANISOU 2346  OE1 GLN A 183    18199  32566  25878   1462   -492   3760       O  
ATOM   2347  H   GLN A 183      17.041  -4.664 -18.084  1.00207.41           H  
ATOM   2348  HA  GLN A 183      18.488  -2.407 -19.390  1.00189.26           H  
ATOM   2349  HB2 GLN A 183      18.509  -4.576 -20.545  1.00187.85           H  
ATOM   2350  HB3 GLN A 183      16.768  -4.654 -20.525  1.00187.85           H  
ATOM   2351  HG2 GLN A 183      16.652  -2.636 -22.014  1.00191.31           H  
ATOM   2352  HG3 GLN A 183      18.387  -2.445 -21.902  1.00191.31           H  
ATOM   2353 HE21 GLN A 183      19.206  -2.933 -23.900  1.00210.76           H  
ATOM   2354 HE22 GLN A 183      18.785  -4.343 -24.838  1.00210.76           H  
ATOM   2355  N   ILE A 184      16.535  -0.860 -19.285  1.00146.69           N  
ANISOU 2355  N   ILE A 184    11557  25334  18845    754   -846   3926       N  
ATOM   2356  CA  ILE A 184      15.462   0.139 -19.306  1.00136.24           C  
ANISOU 2356  CA  ILE A 184    10423  23761  17580    601   -847   3900       C  
ATOM   2357  C   ILE A 184      14.623   0.011 -20.595  1.00146.57           C  
ANISOU 2357  C   ILE A 184    11768  24956  18965    667   -774   3855       C  
ATOM   2358  O   ILE A 184      15.185   0.083 -21.687  1.00159.62           O  
ANISOU 2358  O   ILE A 184    13285  26782  20583    667   -754   3873       O  
ATOM   2359  CB  ILE A 184      16.044   1.586 -19.224  1.00128.14           C  
ANISOU 2359  CB  ILE A 184     9381  22830  16476    327   -916   3963       C  
ATOM   2360  CG1 ILE A 184      16.899   1.812 -17.952  1.00121.46           C  
ANISOU 2360  CG1 ILE A 184     8497  22113  15537    238   -995   4007       C  
ATOM   2361  CG2 ILE A 184      14.989   2.707 -19.368  1.00124.75           C  
ANISOU 2361  CG2 ILE A 184     9155  22128  16115    187   -903   3942       C  
ATOM   2362  CD1 ILE A 184      16.169   1.599 -16.616  1.00118.71           C  
ANISOU 2362  CD1 ILE A 184     8336  21539  15231    272  -1000   3965       C  
ATOM   2363  H   ILE A 184      17.476  -0.494 -19.345  1.00146.69           H  
ATOM   2364  HA  ILE A 184      14.814  -0.039 -18.445  1.00136.24           H  
ATOM   2365  HB  ILE A 184      16.730   1.708 -20.064  1.00128.14           H  
ATOM   2366 HG12 ILE A 184      17.764   1.150 -17.973  1.00121.46           H  
ATOM   2367 HG13 ILE A 184      17.318   2.819 -17.977  1.00121.46           H  
ATOM   2368 HG21 ILE A 184      15.449   3.689 -19.258  1.00124.75           H  
ATOM   2369 HG22 ILE A 184      14.504   2.704 -20.345  1.00124.75           H  
ATOM   2370 HG23 ILE A 184      14.203   2.621 -18.618  1.00124.75           H  
ATOM   2371 HD11 ILE A 184      16.746   2.022 -15.793  1.00118.71           H  
ATOM   2372 HD12 ILE A 184      15.188   2.072 -16.601  1.00118.71           H  
ATOM   2373 HD13 ILE A 184      16.033   0.537 -16.405  1.00118.71           H  
ATOM   2374  N   LEU A 185      13.304  -0.189 -20.443  1.00153.46           N  
ANISOU 2374  N   LEU A 185    12820  25550  19936    716   -734   3798       N  
ATOM   2375  CA  LEU A 185      12.376  -0.359 -21.562  1.00158.57           C  
ANISOU 2375  CA  LEU A 185    13505  26091  20653    766   -673   3760       C  
ATOM   2376  C   LEU A 185      11.908   1.020 -22.082  1.00169.47           C  
ANISOU 2376  C   LEU A 185    14951  27391  22049    571   -695   3802       C  
ATOM   2377  O   LEU A 185      11.384   1.797 -21.283  1.00161.40           O  
ANISOU 2377  O   LEU A 185    14062  26211  21051    457   -722   3815       O  
ATOM   2378  CB  LEU A 185      11.163  -1.193 -21.087  1.00146.92           C  
ANISOU 2378  CB  LEU A 185    12173  24375  19274    916   -617   3686       C  
ATOM   2379  CG  LEU A 185      11.433  -2.712 -21.007  1.00153.29           C  
ANISOU 2379  CG  LEU A 185    12933  25232  20076   1132   -573   3640       C  
ATOM   2380  CD1 LEU A 185      10.250  -3.446 -20.354  1.00171.43           C  
ANISOU 2380  CD1 LEU A 185    15395  27276  22466   1248   -520   3568       C  
ATOM   2381  CD2 LEU A 185      11.783  -3.340 -22.371  1.00161.88           C  
ANISOU 2381  CD2 LEU A 185    13876  26503  21128   1221   -526   3629       C  
ATOM   2382  H   LEU A 185      12.900  -0.203 -19.516  1.00153.46           H  
ATOM   2383  HA  LEU A 185      12.902  -0.924 -22.326  1.00158.57           H  
ATOM   2384  HB2 LEU A 185      10.824  -0.818 -20.120  1.00146.92           H  
ATOM   2385  HB3 LEU A 185      10.327  -1.044 -21.770  1.00146.92           H  
ATOM   2386  HG  LEU A 185      12.296  -2.851 -20.358  1.00153.29           H  
ATOM   2387 HD11 LEU A 185      10.584  -4.378 -19.901  1.00171.43           H  
ATOM   2388 HD12 LEU A 185       9.781  -2.850 -19.571  1.00171.43           H  
ATOM   2389 HD13 LEU A 185       9.479  -3.698 -21.083  1.00171.43           H  
ATOM   2390 HD21 LEU A 185      11.236  -4.266 -22.551  1.00161.88           H  
ATOM   2391 HD22 LEU A 185      11.559  -2.671 -23.202  1.00161.88           H  
ATOM   2392 HD23 LEU A 185      12.845  -3.583 -22.422  1.00161.88           H  
ATOM   2393  N   PRO A 186      12.097   1.303 -23.396  1.00181.24           N  
ANISOU 2393  N   PRO A 186    16361  28980  23524    528   -680   3825       N  
ATOM   2394  CA  PRO A 186      11.676   2.578 -24.008  1.00170.26           C  
ANISOU 2394  CA  PRO A 186    15029  27519  22142    345   -703   3882       C  
ATOM   2395  C   PRO A 186      10.149   2.710 -24.133  1.00156.53           C  
ANISOU 2395  C   PRO A 186    13437  25523  20514    384   -663   3858       C  
ATOM   2396  O   PRO A 186       9.466   1.718 -24.398  1.00144.54           O  
ANISOU 2396  O   PRO A 186    11939  23930  19051    539   -615   3798       O  
ATOM   2397  CB  PRO A 186      12.326   2.539 -25.403  1.00165.37           C  
ANISOU 2397  CB  PRO A 186    14245  27140  21447    298   -702   3921       C  
ATOM   2398  CG  PRO A 186      12.411   1.064 -25.748  1.00165.21           C  
ANISOU 2398  CG  PRO A 186    14139  27205  21429    502   -644   3855       C  
ATOM   2399  CD  PRO A 186      12.691   0.414 -24.399  1.00173.51           C  
ANISOU 2399  CD  PRO A 186    15225  28199  22500    637   -641   3809       C  
ATOM   2400  HA  PRO A 186      12.068   3.421 -23.437  1.00170.26           H  
ATOM   2401  HB2 PRO A 186      11.783   3.108 -26.159  1.00165.37           H  
ATOM   2402  HB3 PRO A 186      13.332   2.952 -25.363  1.00165.37           H  
ATOM   2403  HG2 PRO A 186      11.446   0.723 -26.125  1.00165.21           H  
ATOM   2404  HG3 PRO A 186      13.163   0.838 -26.503  1.00165.21           H  
ATOM   2405  HD2 PRO A 186      12.277  -0.594 -24.382  1.00173.51           H  
ATOM   2406  HD3 PRO A 186      13.764   0.357 -24.214  1.00173.51           H  
ATOM   2407  N   GLU A 187       9.652   3.948 -23.984  1.00164.80           N  
ANISOU 2407  N   GLU A 187    14587  26438  21592    236   -682   3912       N  
ATOM   2408  CA  GLU A 187       8.268   4.306 -24.289  1.00196.32           C  
ANISOU 2408  CA  GLU A 187    18705  30197  25689    262   -648   3913       C  
ATOM   2409  C   GLU A 187       8.080   4.422 -25.807  1.00206.26           C  
ANISOU 2409  C   GLU A 187    19886  31545  26939    237   -641   3960       C  
ATOM   2410  O   GLU A 187       8.717   5.270 -26.434  1.00209.03           O  
ANISOU 2410  O   GLU A 187    20212  31963  27246     88   -671   4038       O  
ATOM   2411  CB  GLU A 187       7.888   5.622 -23.571  1.00212.15           C  
ANISOU 2411  CB  GLU A 187    20869  32001  27736    132   -658   3953       C  
ATOM   2412  CG  GLU A 187       8.004   5.564 -22.031  1.00233.51           C  
ANISOU 2412  CG  GLU A 187    23679  34592  30453    151   -657   3900       C  
ATOM   2413  CD  GLU A 187       7.174   4.447 -21.384  1.00241.16           C  
ANISOU 2413  CD  GLU A 187    24696  35436  31499    338   -611   3822       C  
ATOM   2414  OE1 GLU A 187       7.740   3.736 -20.525  1.00243.11           O  
ANISOU 2414  OE1 GLU A 187    24930  35726  31714    412   -616   3771       O  
ATOM   2415  OE2 GLU A 187       5.986   4.300 -21.754  1.00236.28           O1-
ANISOU 2415  OE2 GLU A 187    24124  34681  30968    408   -570   3817       O1-
ATOM   2416  H   GLU A 187      10.274   4.713 -23.764  1.00164.80           H  
ATOM   2417  HA  GLU A 187       7.614   3.509 -23.931  1.00196.32           H  
ATOM   2418  HB2 GLU A 187       8.523   6.433 -23.932  1.00212.15           H  
ATOM   2419  HB3 GLU A 187       6.871   5.906 -23.847  1.00212.15           H  
ATOM   2420  HG2 GLU A 187       9.054   5.459 -21.749  1.00233.51           H  
ATOM   2421  HG3 GLU A 187       7.678   6.515 -21.609  1.00233.51           H  
ATOM   2422  N   CYS A 188       7.218   3.555 -26.361  1.00204.22           N  
ANISOU 2422  N   CYS A 188    19593  31287  26713    373   -602   3912       N  
ATOM   2423  CA  CYS A 188       6.914   3.469 -27.788  1.00203.45           C  
ANISOU 2423  CA  CYS A 188    19420  31288  26595    353   -595   3948       C  
ATOM   2424  C   CYS A 188       5.878   4.543 -28.174  1.00210.18           C  
ANISOU 2424  C   CYS A 188    20369  31966  27522    282   -602   4025       C  
ATOM   2425  O   CYS A 188       4.694   4.239 -28.333  1.00216.95           O  
ANISOU 2425  O   CYS A 188    21309  32648  28472    365   -574   4004       O  
ATOM   2426  CB  CYS A 188       6.497   2.033 -28.177  1.00199.49           C  
ANISOU 2426  CB  CYS A 188    18872  30825  26098    506   -547   3865       C  
ATOM   2427  SG  CYS A 188       6.200   1.859 -29.962  1.00204.99           S  
ANISOU 2427  SG  CYS A 188    19484  31649  26754    475   -536   3896       S  
ATOM   2428  H   CYS A 188       6.725   2.902 -25.765  1.00204.22           H  
ATOM   2429  HA  CYS A 188       7.828   3.687 -28.344  1.00203.45           H  
ATOM   2430  HB2 CYS A 188       7.279   1.327 -27.895  1.00199.49           H  
ATOM   2431  HB3 CYS A 188       5.596   1.731 -27.647  1.00199.49           H  
ATOM   2432  HG  CYS A 188       5.139   2.671 -29.999  1.00204.99           H  
ATOM   2433  N   VAL A 189       6.358   5.790 -28.298  1.00212.80           N  
ANISOU 2433  N   VAL A 189    20691  32349  27815    130   -637   4120       N  
ATOM   2434  CA  VAL A 189       5.569   6.945 -28.711  1.00212.20           C  
ANISOU 2434  CA  VAL A 189    20703  32118  27805     63   -642   4214       C  
ATOM   2435  C   VAL A 189       5.464   6.948 -30.244  1.00206.75           C  
ANISOU 2435  C   VAL A 189    19915  31570  27073     42   -652   4271       C  
ATOM   2436  O   VAL A 189       6.412   7.329 -30.932  1.00209.02           O  
ANISOU 2436  O   VAL A 189    20102  32058  27258    -55   -675   4306       O  
ATOM   2437  CB  VAL A 189       6.199   8.278 -28.217  1.00213.04           C  
ANISOU 2437  CB  VAL A 189    20891  32160  27895   -101   -668   4289       C  
ATOM   2438  CG1 VAL A 189       5.462   9.541 -28.718  1.00216.20           C  
ANISOU 2438  CG1 VAL A 189    21402  32366  28378   -143   -660   4391       C  
ATOM   2439  CG2 VAL A 189       6.272   8.309 -26.682  1.00220.59           C  
ANISOU 2439  CG2 VAL A 189    21936  33015  28864   -101   -663   4225       C  
ATOM   2440  H   VAL A 189       7.338   5.961 -28.121  1.00212.80           H  
ATOM   2441  HA  VAL A 189       4.566   6.867 -28.284  1.00212.20           H  
ATOM   2442  HB  VAL A 189       7.226   8.337 -28.582  1.00213.04           H  
ATOM   2443 HG11 VAL A 189       5.882  10.442 -28.272  1.00216.20           H  
ATOM   2444 HG12 VAL A 189       5.534   9.665 -29.798  1.00216.20           H  
ATOM   2445 HG13 VAL A 189       4.403   9.508 -28.457  1.00216.20           H  
ATOM   2446 HG21 VAL A 189       6.701   9.246 -26.324  1.00220.59           H  
ATOM   2447 HG22 VAL A 189       5.279   8.206 -26.244  1.00220.59           H  
ATOM   2448 HG23 VAL A 189       6.893   7.504 -26.288  1.00220.59           H  
ATOM   2449  N   LEU A 190       4.308   6.483 -30.738  1.00192.81           N  
ANISOU 2449  N   LEU A 190    18171  29711  25378    123   -634   4281       N  
ATOM   2450  CA  LEU A 190       3.977   6.451 -32.158  1.00173.52           C  
ANISOU 2450  CA  LEU A 190    15635  27415  22882     92   -649   4336       C  
ATOM   2451  C   LEU A 190       3.407   7.822 -32.577  1.00176.67           C  
ANISOU 2451  C   LEU A 190    16086  27719  23320      2   -675   4483       C  
ATOM   2452  O   LEU A 190       2.667   8.420 -31.791  1.00175.62           O  
ANISOU 2452  O   LEU A 190    16070  27364  23295     29   -664   4525       O  
ATOM   2453  CB  LEU A 190       2.930   5.337 -32.389  1.00167.50           C  
ANISOU 2453  CB  LEU A 190    14841  26656  22145    216   -619   4266       C  
ATOM   2454  CG  LEU A 190       3.452   3.905 -32.127  1.00172.68           C  
ANISOU 2454  CG  LEU A 190    15439  27426  22747    308   -583   4127       C  
ATOM   2455  CD1 LEU A 190       2.311   2.871 -32.230  1.00187.70           C  
ANISOU 2455  CD1 LEU A 190    17324  29334  24660    397   -552   4065       C  
ATOM   2456  CD2 LEU A 190       4.648   3.538 -33.030  1.00176.32           C  
ANISOU 2456  CD2 LEU A 190    15784  28130  23079    238   -591   4123       C  
ATOM   2457  H   LEU A 190       3.583   6.177 -30.106  1.00192.81           H  
ATOM   2458  HA  LEU A 190       4.888   6.220 -32.708  1.00173.52           H  
ATOM   2459  HB2 LEU A 190       2.062   5.529 -31.755  1.00167.50           H  
ATOM   2460  HB3 LEU A 190       2.564   5.392 -33.416  1.00167.50           H  
ATOM   2461  HG  LEU A 190       3.803   3.865 -31.095  1.00172.68           H  
ATOM   2462 HD11 LEU A 190       2.283   2.236 -31.343  1.00187.70           H  
ATOM   2463 HD12 LEU A 190       1.333   3.346 -32.313  1.00187.70           H  
ATOM   2464 HD13 LEU A 190       2.417   2.215 -33.094  1.00187.70           H  
ATOM   2465 HD21 LEU A 190       4.610   2.506 -33.380  1.00176.32           H  
ATOM   2466 HD22 LEU A 190       4.704   4.175 -33.913  1.00176.32           H  
ATOM   2467 HD23 LEU A 190       5.587   3.652 -32.487  1.00176.32           H  
ATOM   2468  N   PRO A 191       3.727   8.292 -33.806  1.00179.01           N  
ANISOU 2468  N   PRO A 191    16302  28181  23531    -99   -706   4567       N  
ATOM   2469  CA  PRO A 191       3.111   9.510 -34.366  1.00175.99           C  
ANISOU 2469  CA  PRO A 191    15972  27714  23182   -180   -733   4723       C  
ATOM   2470  C   PRO A 191       1.621   9.310 -34.710  1.00168.49           C  
ANISOU 2470  C   PRO A 191    15036  26663  22320    -84   -729   4773       C  
ATOM   2471  O   PRO A 191       1.104   8.196 -34.592  1.00172.04           O  
ANISOU 2471  O   PRO A 191    15457  27114  22797     29   -707   4678       O  
ATOM   2472  CB  PRO A 191       3.962   9.778 -35.620  1.00174.46           C  
ANISOU 2472  CB  PRO A 191    15671  27763  22853   -310   -765   4783       C  
ATOM   2473  CG  PRO A 191       4.385   8.397 -36.092  1.00166.13           C  
ANISOU 2473  CG  PRO A 191    14496  26910  21716   -248   -745   4659       C  
ATOM   2474  CD  PRO A 191       4.607   7.643 -34.785  1.00168.43           C  
ANISOU 2474  CD  PRO A 191    14825  27113  22058   -139   -710   4526       C  
ATOM   2475  HA  PRO A 191       3.199  10.345 -33.668  1.00175.99           H  
ATOM   2476  HB2 PRO A 191       3.445  10.339 -36.400  1.00174.46           H  
ATOM   2477  HB3 PRO A 191       4.845  10.354 -35.340  1.00174.46           H  
ATOM   2478  HG2 PRO A 191       3.563   7.938 -36.644  1.00166.13           H  
ATOM   2479  HG3 PRO A 191       5.261   8.407 -36.741  1.00166.13           H  
ATOM   2480  HD2 PRO A 191       4.394   6.581 -34.914  1.00168.43           H  
ATOM   2481  HD3 PRO A 191       5.640   7.753 -34.451  1.00168.43           H  
ATOM   2482  N   SER A 192       0.961  10.393 -35.158  1.00170.06           N  
ANISOU 2482  N   SER A 192    15279  26776  22562   -130   -751   4927       N  
ATOM   2483  CA  SER A 192      -0.405  10.354 -35.688  1.00186.38           C  
ANISOU 2483  CA  SER A 192    17335  28776  24706    -42   -756   4999       C  
ATOM   2484  C   SER A 192      -0.519   9.363 -36.862  1.00191.62           C  
ANISOU 2484  C   SER A 192    17863  29670  25275    -38   -778   4964       C  
ATOM   2485  O   SER A 192       0.333   9.372 -37.750  1.00204.21           O  
ANISOU 2485  O   SER A 192    19377  31474  26741   -135   -799   4962       O  
ATOM   2486  CB  SER A 192      -0.834  11.779 -36.100  1.00188.04           C  
ANISOU 2486  CB  SER A 192    17602  28884  24962    -94   -779   5192       C  
ATOM   2487  OG  SER A 192      -2.156  11.809 -36.607  1.00175.59           O  
ANISOU 2487  OG  SER A 192    15978  27297  23440    -16   -795   5284       O  
ATOM   2488  H   SER A 192       1.444  11.277 -35.225  1.00170.06           H  
ATOM   2489  HA  SER A 192      -1.058  10.018 -34.880  1.00186.38           H  
ATOM   2490  HB2 SER A 192      -0.780  12.453 -35.244  1.00188.04           H  
ATOM   2491  HB3 SER A 192      -0.164  12.181 -36.861  1.00188.04           H  
ATOM   2492  HG  SER A 192      -2.766  11.662 -35.881  1.00175.59           H  
ATOM   2493  N   THR A 193      -1.569   8.530 -36.836  1.00183.34           N  
ANISOU 2493  N   THR A 193    16791  28584  24284     68   -766   4930       N  
ATOM   2494  CA  THR A 193      -1.863   7.515 -37.854  1.00184.89           C  
ANISOU 2494  CA  THR A 193    16877  28986  24388     62   -781   4885       C  
ATOM   2495  C   THR A 193      -2.139   8.091 -39.268  1.00184.67           C  
ANISOU 2495  C   THR A 193    16776  29109  24282    -38   -838   5039       C  
ATOM   2496  O   THR A 193      -2.016   7.363 -40.252  1.00173.64           O  
ANISOU 2496  O   THR A 193    15286  27922  22766    -88   -852   5002       O  
ATOM   2497  CB  THR A 193      -3.042   6.618 -37.381  1.00178.38           C  
ANISOU 2497  CB  THR A 193    16052  28081  23643    178   -757   4824       C  
ATOM   2498  CG2 THR A 193      -4.350   7.382 -37.115  1.00173.75           C  
ANISOU 2498  CG2 THR A 193    15498  27337  23182    230   -772   4975       C  
ATOM   2499  OG1 THR A 193      -3.330   5.588 -38.308  1.00191.73           O  
ANISOU 2499  OG1 THR A 193    17647  29970  25230    151   -768   4772       O  
ATOM   2500  H   THR A 193      -2.214   8.572 -36.061  1.00183.34           H  
ATOM   2501  HA  THR A 193      -0.976   6.884 -37.938  1.00184.89           H  
ATOM   2502  HB  THR A 193      -2.742   6.126 -36.455  1.00178.38           H  
ATOM   2503  HG1 THR A 193      -3.583   5.985 -39.145  1.00191.73           H  
ATOM   2504 HG21 THR A 193      -5.105   6.722 -36.690  1.00173.75           H  
ATOM   2505 HG22 THR A 193      -4.195   8.180 -36.391  1.00173.75           H  
ATOM   2506 HG23 THR A 193      -4.763   7.823 -38.022  1.00173.75           H  
ATOM   2507  N   MET A 194      -2.456   9.395 -39.341  1.00183.46           N  
ANISOU 2507  N   MET A 194    16671  28850  24185    -70   -865   5209       N  
ATOM   2508  CA  MET A 194      -2.629  10.150 -40.578  1.00170.54           C  
ANISOU 2508  CA  MET A 194    14977  27343  22477   -165   -923   5379       C  
ATOM   2509  C   MET A 194      -1.326  10.740 -41.134  1.00161.83           C  
ANISOU 2509  C   MET A 194    13874  26346  21266   -309   -939   5419       C  
ATOM   2510  O   MET A 194      -1.359  11.150 -42.288  1.00175.36           O  
ANISOU 2510  O   MET A 194    15548  28176  22906   -403   -986   5563       O  
ATOM   2511  CB  MET A 194      -3.652  11.278 -40.341  1.00163.73           C  
ANISOU 2511  CB  MET A 194    14167  26299  21743   -107   -941   5565       C  
ATOM   2512  CG  MET A 194      -5.067  10.789 -40.011  1.00161.86           C  
ANISOU 2512  CG  MET A 194    13903  25986  21609     26   -931   5561       C  
ATOM   2513  SD  MET A 194      -5.973  10.055 -41.405  1.00182.50           S  
ANISOU 2513  SD  MET A 194    16359  28870  24111    -11   -990   5592       S  
ATOM   2514  CE  MET A 194      -5.710   8.285 -41.113  1.00177.50           C  
ANISOU 2514  CE  MET A 194    15703  28319  23420     15   -940   5323       C  
ATOM   2515  H   MET A 194      -2.526   9.930 -38.487  1.00183.46           H  
ATOM   2516  HA  MET A 194      -3.013   9.493 -41.358  1.00170.54           H  
ATOM   2517  HB2 MET A 194      -3.304  11.930 -39.537  1.00163.73           H  
ATOM   2518  HB3 MET A 194      -3.716  11.913 -41.226  1.00163.73           H  
ATOM   2519  HG2 MET A 194      -5.046  10.086 -39.179  1.00161.86           H  
ATOM   2520  HG3 MET A 194      -5.647  11.641 -39.662  1.00161.86           H  
ATOM   2521  HE1 MET A 194      -6.232   7.706 -41.874  1.00177.50           H  
ATOM   2522  HE2 MET A 194      -4.656   8.020 -41.156  1.00177.50           H  
ATOM   2523  HE3 MET A 194      -6.098   8.000 -40.136  1.00177.50           H  
ATOM   2524  N   SER A 195      -0.229  10.799 -40.355  1.00151.20           N  
ANISOU 2524  N   SER A 195    12569  24976  19903   -332   -903   5304       N  
ATOM   2525  CA  SER A 195       1.023  11.480 -40.727  1.00163.68           C  
ANISOU 2525  CA  SER A 195    14151  26654  21387   -478   -916   5349       C  
ATOM   2526  C   SER A 195       1.705  10.962 -42.012  1.00175.30           C  
ANISOU 2526  C   SER A 195    15497  28418  22690   -578   -939   5342       C  
ATOM   2527  O   SER A 195       2.240  11.775 -42.765  1.00185.32           O  
ANISOU 2527  O   SER A 195    16750  29786  23875   -710   -970   5462       O  
ATOM   2528  CB  SER A 195       1.992  11.514 -39.524  1.00177.98           C  
ANISOU 2528  CB  SER A 195    16008  28412  23206   -481   -876   5218       C  
ATOM   2529  OG  SER A 195       2.586  10.258 -39.253  1.00195.77           O  
ANISOU 2529  OG  SER A 195    18192  30772  25422   -404   -844   5042       O  
ATOM   2530  H   SER A 195      -0.259  10.408 -39.423  1.00151.20           H  
ATOM   2531  HA  SER A 195       0.742  12.516 -40.927  1.00163.68           H  
ATOM   2532  HB2 SER A 195       2.796  12.224 -39.719  1.00177.98           H  
ATOM   2533  HB3 SER A 195       1.482  11.868 -38.628  1.00177.98           H  
ATOM   2534  HG  SER A 195       1.940   9.712 -38.791  1.00195.77           H  
ATOM   2535  N   ALA A 196       1.643   9.642 -42.253  1.00178.45           N  
ANISOU 2535  N   ALA A 196    15817  28953  23034   -522   -916   5201       N  
ATOM   2536  CA  ALA A 196       2.194   8.986 -43.443  1.00187.38           C  
ANISOU 2536  CA  ALA A 196    16839  30358  23999   -613   -921   5174       C  
ATOM   2537  C   ALA A 196       1.289   9.083 -44.687  1.00188.83           C  
ANISOU 2537  C   ALA A 196    16976  30635  24137   -652   -971   5295       C  
ATOM   2538  O   ALA A 196       1.753   8.769 -45.782  1.00188.12           O  
ANISOU 2538  O   ALA A 196    16807  30775  23897   -754   -981   5300       O  
ATOM   2539  CB  ALA A 196       2.467   7.514 -43.097  1.00195.85           C  
ANISOU 2539  CB  ALA A 196    17862  31529  25025   -538   -861   4966       C  
ATOM   2540  H   ALA A 196       1.187   9.039 -41.583  1.00178.45           H  
ATOM   2541  HA  ALA A 196       3.147   9.456 -43.693  1.00187.38           H  
ATOM   2542  HB1 ALA A 196       2.922   6.986 -43.936  1.00195.85           H  
ATOM   2543  HB2 ALA A 196       3.152   7.432 -42.253  1.00195.85           H  
ATOM   2544  HB3 ALA A 196       1.548   6.988 -42.832  1.00195.85           H  
ATOM   2545  N   VAL A 197       0.025   9.494 -44.496  1.00190.88           N  
ANISOU 2545  N   VAL A 197    17277  30734  24515   -575  -1001   5395       N  
ATOM   2546  CA  VAL A 197      -1.026   9.546 -45.517  1.00183.45           C  
ANISOU 2546  CA  VAL A 197    16276  29895  23532   -604  -1056   5518       C  
ATOM   2547  C   VAL A 197      -1.478  11.006 -45.786  1.00184.06           C  
ANISOU 2547  C   VAL A 197    16409  29822  23704   -605  -1104   5744       C  
ATOM   2548  O   VAL A 197      -2.268  11.240 -46.700  1.00187.20           O  
ANISOU 2548  O   VAL A 197    16783  30191  24153   -558  -1146   5869       O  
ATOM   2549  CB  VAL A 197      -2.245   8.688 -45.042  1.00181.46           C  
ANISOU 2549  CB  VAL A 197    15996  29626  23325   -499  -1042   5418       C  
ATOM   2550  CG1 VAL A 197      -3.427   8.627 -46.030  1.00215.57           C  
ANISOU 2550  CG1 VAL A 197    20235  34090  27580   -546  -1106   5538       C  
ATOM   2551  CG2 VAL A 197      -1.828   7.242 -44.702  1.00146.63           C  
ANISOU 2551  CG2 VAL A 197    11564  25309  18840   -480   -977   5187       C  
ATOM   2552  H   VAL A 197      -0.266   9.751 -43.563  1.00190.88           H  
ATOM   2553  HA  VAL A 197      -0.661   9.143 -46.464  1.00183.45           H  
ATOM   2554  HB  VAL A 197      -2.630   9.127 -44.120  1.00181.46           H  
ATOM   2555 HG11 VAL A 197      -4.170   7.904 -45.706  1.00215.57           H  
ATOM   2556 HG12 VAL A 197      -3.959   9.571 -46.105  1.00215.57           H  
ATOM   2557 HG13 VAL A 197      -3.098   8.339 -47.029  1.00215.57           H  
ATOM   2558 HG21 VAL A 197      -2.687   6.640 -44.405  1.00146.63           H  
ATOM   2559 HG22 VAL A 197      -1.362   6.754 -45.559  1.00146.63           H  
ATOM   2560 HG23 VAL A 197      -1.123   7.205 -43.872  1.00146.63           H  
ATOM   2561  N   GLN A 198      -0.962  11.970 -45.001  1.00186.47           N  
ANISOU 2561  N   GLN A 198    16790  30027  24031   -659  -1094   5802       N  
ATOM   2562  CA  GLN A 198      -1.390  13.367 -44.979  1.00197.92           C  
ANISOU 2562  CA  GLN A 198    18324  31298  25578   -656  -1122   6008       C  
ATOM   2563  C   GLN A 198      -1.075  14.091 -46.295  1.00213.95           C  
ANISOU 2563  C   GLN A 198    20315  33490  27485   -801  -1180   6186       C  
ATOM   2564  O   GLN A 198       0.059  14.023 -46.772  1.00222.76           O  
ANISOU 2564  O   GLN A 198    21392  34787  28457   -936  -1179   6142       O  
ATOM   2565  CB  GLN A 198      -0.710  14.080 -43.784  1.00193.65           C  
ANISOU 2565  CB  GLN A 198    17914  30536  25128   -651  -1076   5979       C  
ATOM   2566  CG  GLN A 198      -1.269  15.478 -43.447  1.00196.31           C  
ANISOU 2566  CG  GLN A 198    18369  30628  25591   -618  -1081   6171       C  
ATOM   2567  CD  GLN A 198      -2.754  15.473 -43.081  1.00207.51           C  
ANISOU 2567  CD  GLN A 198    19799  31885  27162   -443  -1073   6214       C  
ATOM   2568  NE2 GLN A 198      -3.126  14.721 -42.043  1.00221.13           N  
ANISOU 2568  NE2 GLN A 198    21529  33532  28959   -334  -1027   6041       N  
ATOM   2569  OE1 GLN A 198      -3.557  16.140 -43.730  1.00206.31           O  
ANISOU 2569  OE1 GLN A 198    19645  31684  27061   -404  -1106   6407       O  
ATOM   2570  H   GLN A 198      -0.288  11.712 -44.296  1.00186.47           H  
ATOM   2571  HA  GLN A 198      -2.470  13.353 -44.827  1.00197.92           H  
ATOM   2572  HB2 GLN A 198      -0.785  13.468 -42.889  1.00193.65           H  
ATOM   2573  HB3 GLN A 198       0.362  14.165 -43.973  1.00193.65           H  
ATOM   2574  HG2 GLN A 198      -0.711  15.910 -42.615  1.00196.31           H  
ATOM   2575  HG3 GLN A 198      -1.125  16.147 -44.293  1.00196.31           H  
ATOM   2576 HE21 GLN A 198      -2.443  14.182 -41.533  1.00221.13           H  
ATOM   2577 HE22 GLN A 198      -4.093  14.702 -41.753  1.00221.13           H  
ATOM   2578  N   LEU A 199      -2.080  14.808 -46.821  1.00207.25           N  
ANISOU 2578  N   LEU A 199    19471  32583  26690   -767  -1229   6392       N  
ATOM   2579  CA  LEU A 199      -1.931  15.696 -47.972  1.00194.07           C  
ANISOU 2579  CA  LEU A 199    17787  31031  24921   -895  -1287   6595       C  
ATOM   2580  C   LEU A 199      -1.235  16.993 -47.537  1.00190.22           C  
ANISOU 2580  C   LEU A 199    17434  30366  24476   -961  -1264   6688       C  
ATOM   2581  O   LEU A 199      -1.606  17.569 -46.514  1.00196.47           O  
ANISOU 2581  O   LEU A 199    18345  30880  25426   -863  -1227   6718       O  
ATOM   2582  CB  LEU A 199      -3.319  15.991 -48.582  1.00192.35           C  
ANISOU 2582  CB  LEU A 199    17524  30809  24751   -823  -1349   6800       C  
ATOM   2583  CG  LEU A 199      -4.030  14.753 -49.176  1.00184.40           C  
ANISOU 2583  CG  LEU A 199    16373  30029  23660   -811  -1390   6748       C  
ATOM   2584  CD1 LEU A 199      -5.481  15.087 -49.580  1.00176.61           C  
ANISOU 2584  CD1 LEU A 199    15338  29023  22744   -727  -1454   6966       C  
ATOM   2585  CD2 LEU A 199      -3.228  14.121 -50.335  1.00183.05           C  
ANISOU 2585  CD2 LEU A 199    16119  30163  23267   -990  -1419   6711       C  
ATOM   2586  H   LEU A 199      -2.981  14.813 -46.367  1.00207.25           H  
ATOM   2587  HA  LEU A 199      -1.306  15.203 -48.718  1.00194.07           H  
ATOM   2588  HB2 LEU A 199      -3.956  16.432 -47.813  1.00192.35           H  
ATOM   2589  HB3 LEU A 199      -3.223  16.750 -49.360  1.00192.35           H  
ATOM   2590  HG  LEU A 199      -4.100  13.997 -48.393  1.00184.40           H  
ATOM   2591 HD11 LEU A 199      -5.730  14.764 -50.591  1.00176.61           H  
ATOM   2592 HD12 LEU A 199      -6.189  14.601 -48.907  1.00176.61           H  
ATOM   2593 HD13 LEU A 199      -5.675  16.159 -49.539  1.00176.61           H  
ATOM   2594 HD21 LEU A 199      -3.853  13.828 -51.178  1.00183.05           H  
ATOM   2595 HD22 LEU A 199      -2.469  14.801 -50.725  1.00183.05           H  
ATOM   2596 HD23 LEU A 199      -2.712  13.222 -49.995  1.00183.05           H  
ATOM   2597  N   GLU A 200      -0.246  17.428 -48.333  1.00181.71           N  
ANISOU 2597  N   GLU A 200    16344  29449  23249  -1138  -1281   6727       N  
ATOM   2598  CA  GLU A 200       0.590  18.605 -48.079  1.00192.62           C  
ANISOU 2598  CA  GLU A 200    17857  30681  24650  -1235  -1260   6816       C  
ATOM   2599  C   GLU A 200      -0.192  19.931 -48.097  1.00186.91           C  
ANISOU 2599  C   GLU A 200    17241  29736  24041  -1179  -1281   7062       C  
ATOM   2600  O   GLU A 200       0.167  20.853 -47.363  1.00182.81           O  
ANISOU 2600  O   GLU A 200    16877  28951  23633  -1161  -1236   7102       O  
ATOM   2601  CB  GLU A 200       1.781  18.651 -49.063  1.00217.11           C  
ANISOU 2601  CB  GLU A 200    20908  34026  27556  -1446  -1278   6828       C  
ATOM   2602  CG  GLU A 200       2.720  17.417 -49.013  1.00240.78           C  
ANISOU 2602  CG  GLU A 200    23799  37247  30441  -1495  -1243   6593       C  
ATOM   2603  CD  GLU A 200       2.279  16.159 -49.788  1.00260.93           C  
ANISOU 2603  CD  GLU A 200    26207  40040  32895  -1465  -1266   6521       C  
ATOM   2604  OE1 GLU A 200       1.368  16.256 -50.642  1.00270.96           O  
ANISOU 2604  OE1 GLU A 200    27430  41435  34088  -1517  -1325   6674       O  
ATOM   2605  OE2 GLU A 200       2.877  15.098 -49.507  1.00264.42           O1-
ANISOU 2605  OE2 GLU A 200    26589  40546  33333  -1394  -1225   6312       O1-
ATOM   2606  H   GLU A 200       0.012  16.885 -49.149  1.00181.71           H  
ATOM   2607  HA  GLU A 200       0.995  18.485 -47.077  1.00192.62           H  
ATOM   2608  HB2 GLU A 200       1.422  18.822 -50.079  1.00217.11           H  
ATOM   2609  HB3 GLU A 200       2.381  19.532 -48.832  1.00217.11           H  
ATOM   2610  HG2 GLU A 200       3.688  17.709 -49.423  1.00240.78           H  
ATOM   2611  HG3 GLU A 200       2.909  17.151 -47.971  1.00240.78           H  
ATOM   2612  N   SER A 201      -1.274  19.980 -48.893  1.00193.14           N  
ANISOU 2612  N   SER A 201    17952  30630  24802  -1148  -1346   7230       N  
ATOM   2613  CA  SER A 201      -2.258  21.061 -48.920  1.00195.36           C  
ANISOU 2613  CA  SER A 201    18319  30710  25199  -1067  -1365   7482       C  
ATOM   2614  C   SER A 201      -3.089  21.175 -47.624  1.00207.98           C  
ANISOU 2614  C   SER A 201    20003  32009  27013   -862  -1308   7453       C  
ATOM   2615  O   SER A 201      -3.555  22.272 -47.316  1.00211.90           O  
ANISOU 2615  O   SER A 201    20633  32246  27633   -794  -1281   7616       O  
ATOM   2616  CB  SER A 201      -3.143  20.878 -50.172  1.00179.70           C  
ANISOU 2616  CB  SER A 201    16205  28933  23141  -1058  -1453   7658       C  
ATOM   2617  OG  SER A 201      -3.974  19.735 -50.084  1.00167.29           O  
ANISOU 2617  OG  SER A 201    14505  27466  21593   -943  -1468   7548       O  
ATOM   2618  H   SER A 201      -1.496  19.175 -49.463  1.00193.14           H  
ATOM   2619  HA  SER A 201      -1.707  21.995 -49.039  1.00195.36           H  
ATOM   2620  HB2 SER A 201      -3.782  21.752 -50.309  1.00179.70           H  
ATOM   2621  HB3 SER A 201      -2.528  20.801 -51.069  1.00179.70           H  
ATOM   2622  HG  SER A 201      -4.694  19.920 -49.476  1.00167.29           H  
ATOM   2623  N   LEU A 202      -3.242  20.056 -46.893  1.00213.18           N  
ANISOU 2623  N   LEU A 202    20593  32689  27716   -762  -1282   7250       N  
ATOM   2624  CA  LEU A 202      -4.017  19.948 -45.657  1.00218.41           C  
ANISOU 2624  CA  LEU A 202    21331  33083  28572   -576  -1221   7199       C  
ATOM   2625  C   LEU A 202      -3.148  19.962 -44.386  1.00220.72           C  
ANISOU 2625  C   LEU A 202    21759  33186  28918   -598  -1140   7023       C  
ATOM   2626  O   LEU A 202      -3.725  19.880 -43.303  1.00224.98           O  
ANISOU 2626  O   LEU A 202    22373  33500  29608   -457  -1080   6956       O  
ATOM   2627  CB  LEU A 202      -4.902  18.680 -45.707  1.00220.41           C  
ANISOU 2627  CB  LEU A 202    21443  33455  28849   -455  -1236   7086       C  
ATOM   2628  CG  LEU A 202      -5.938  18.639 -46.854  1.00219.75           C  
ANISOU 2628  CG  LEU A 202    21203  33601  28693   -449  -1322   7232       C  
ATOM   2629  CD1 LEU A 202      -6.794  17.362 -46.758  1.00219.59           C  
ANISOU 2629  CD1 LEU A 202    21067  33658  28710   -335  -1323   7106       C  
ATOM   2630  CD2 LEU A 202      -6.824  19.899 -46.920  1.00219.61           C  
ANISOU 2630  CD2 LEU A 202    21224  33454  28763   -376  -1350   7525       C  
ATOM   2631  H   LEU A 202      -2.799  19.201 -47.202  1.00213.18           H  
ATOM   2632  HA  LEU A 202      -4.668  20.818 -45.561  1.00218.41           H  
ATOM   2633  HB2 LEU A 202      -4.263  17.798 -45.772  1.00220.41           H  
ATOM   2634  HB3 LEU A 202      -5.444  18.582 -44.765  1.00220.41           H  
ATOM   2635  HG  LEU A 202      -5.386  18.576 -47.793  1.00219.75           H  
ATOM   2636 HD11 LEU A 202      -6.936  16.908 -47.737  1.00219.59           H  
ATOM   2637 HD12 LEU A 202      -6.336  16.611 -46.114  1.00219.59           H  
ATOM   2638 HD13 LEU A 202      -7.783  17.569 -46.348  1.00219.59           H  
ATOM   2639 HD21 LEU A 202      -7.838  19.671 -47.251  1.00219.61           H  
ATOM   2640 HD22 LEU A 202      -6.906  20.390 -45.950  1.00219.61           H  
ATOM   2641 HD23 LEU A 202      -6.415  20.623 -47.625  1.00219.61           H  
ATOM   2642  N   ASN A 203      -1.812  20.121 -44.500  1.00221.90           N  
ANISOU 2642  N   ASN A 203    21936  33433  28942   -776  -1138   6949       N  
ATOM   2643  CA  ASN A 203      -0.900  20.340 -43.360  1.00226.83           C  
ANISOU 2643  CA  ASN A 203    22684  33896  29603   -817  -1071   6799       C  
ATOM   2644  C   ASN A 203      -1.236  21.623 -42.577  1.00243.34           C  
ANISOU 2644  C   ASN A 203    24978  35637  31842   -766  -1013   6912       C  
ATOM   2645  O   ASN A 203      -1.106  21.631 -41.353  1.00258.02           O  
ANISOU 2645  O   ASN A 203    26949  37300  33787   -727   -947   6785       O  
ATOM   2646  CB  ASN A 203       0.569  20.411 -43.848  1.00219.74           C  
ANISOU 2646  CB  ASN A 203    21768  33186  28538  -1032  -1084   6739       C  
ATOM   2647  CG  ASN A 203       1.183  19.078 -44.286  1.00208.73           C  
ANISOU 2647  CG  ASN A 203    20213  32066  27028  -1056  -1096   6538       C  
ATOM   2648  ND2 ASN A 203       2.384  19.136 -44.865  1.00206.04           N  
ANISOU 2648  ND2 ASN A 203    19805  31959  26523  -1229  -1116   6517       N  
ATOM   2649  OD1 ASN A 203       0.609  18.012 -44.093  1.00200.28           O  
ANISOU 2649  OD1 ASN A 203    19085  30995  26017   -920  -1079   6403       O  
ATOM   2650  H   ASN A 203      -1.394  20.151 -45.419  1.00221.90           H  
ATOM   2651  HA  ASN A 203      -1.024  19.476 -42.705  1.00226.83           H  
ATOM   2652  HB2 ASN A 203       0.666  21.143 -44.651  1.00219.74           H  
ATOM   2653  HB3 ASN A 203       1.201  20.769 -43.033  1.00219.74           H  
ATOM   2654 HD21 ASN A 203       2.845  20.022 -45.009  1.00206.04           H  
ATOM   2655 HD22 ASN A 203       2.837  18.285 -45.167  1.00206.04           H  
ATOM   2656  N   LYS A 204      -1.701  22.660 -43.296  1.00240.21           N  
ANISOU 2656  N   LYS A 204    24640  35157  31474   -765  -1033   7150       N  
ATOM   2657  CA  LYS A 204      -2.180  23.933 -42.754  1.00238.86           C  
ANISOU 2657  CA  LYS A 204    24674  34637  31445   -704   -967   7276       C  
ATOM   2658  C   LYS A 204      -3.499  23.811 -41.959  1.00236.36           C  
ANISOU 2658  C   LYS A 204    24372  34117  31315   -460   -921   7294       C  
ATOM   2659  O   LYS A 204      -3.821  24.727 -41.203  1.00236.67           O  
ANISOU 2659  O   LYS A 204    24586  33849  31489   -378   -850   7393       O  
ATOM   2660  CB  LYS A 204      -2.352  24.929 -43.922  1.00246.01           C  
ANISOU 2660  CB  LYS A 204    25636  35524  32311   -780  -1001   7539       C  
ATOM   2661  CG  LYS A 204      -1.037  25.249 -44.661  1.00254.49           C  
ANISOU 2661  CG  LYS A 204    26671  36836  33188  -1026  -1052   7543       C  
ATOM   2662  CD  LYS A 204      -1.178  26.331 -45.751  1.00259.53           C  
ANISOU 2662  CD  LYS A 204    27378  37442  33789  -1099  -1084   7815       C  
ATOM   2663  CE  LYS A 204      -2.085  25.967 -46.944  1.00252.75           C  
ANISOU 2663  CE  LYS A 204    26353  36768  32913   -997  -1165   7980       C  
ATOM   2664  NZ  LYS A 204      -1.546  24.857 -47.752  1.00247.98           N1+
ANISOU 2664  NZ  LYS A 204    25541  36553  32126  -1107  -1241   7879       N1+
ATOM   2665  H   LYS A 204      -1.779  22.555 -44.297  1.00240.21           H  
ATOM   2666  HA  LYS A 204      -1.421  24.319 -42.071  1.00238.86           H  
ATOM   2667  HB2 LYS A 204      -3.088  24.536 -44.624  1.00246.01           H  
ATOM   2668  HB3 LYS A 204      -2.765  25.863 -43.539  1.00246.01           H  
ATOM   2669  HG2 LYS A 204      -0.299  25.588 -43.932  1.00254.49           H  
ATOM   2670  HG3 LYS A 204      -0.619  24.342 -45.097  1.00254.49           H  
ATOM   2671  HD2 LYS A 204      -1.565  27.241 -45.289  1.00259.53           H  
ATOM   2672  HD3 LYS A 204      -0.185  26.598 -46.115  1.00259.53           H  
ATOM   2673  HE2 LYS A 204      -3.090  25.713 -46.609  1.00252.75           H  
ATOM   2674  HE3 LYS A 204      -2.187  26.835 -47.597  1.00252.75           H  
ATOM   2675  HZ1 LYS A 204      -1.478  24.026 -47.181  1.00247.98           H  
ATOM   2676  HZ2 LYS A 204      -2.167  24.675 -48.528  1.00247.98           H  
ATOM   2677  HZ3 LYS A 204      -0.631  25.102 -48.102  1.00247.98           H  
ATOM   2678  N   CYS A 205      -4.231  22.699 -42.147  1.00242.92           N  
ANISOU 2678  N   CYS A 205    25033  35110  32155   -346   -952   7201       N  
ATOM   2679  CA  CYS A 205      -5.535  22.432 -41.540  1.00246.04           C  
ANISOU 2679  CA  CYS A 205    25418  35348  32718   -123   -910   7209       C  
ATOM   2680  C   CYS A 205      -5.439  21.551 -40.279  1.00260.30           C  
ANISOU 2680  C   CYS A 205    27227  37104  34572    -62   -857   6956       C  
ATOM   2681  O   CYS A 205      -6.469  21.360 -39.637  1.00254.41           O  
ANISOU 2681  O   CYS A 205    26460  36250  33954    115   -819   6936       O  
ATOM   2682  CB  CYS A 205      -6.495  21.778 -42.558  1.00238.07           C  
ANISOU 2682  CB  CYS A 205    24210  34554  31691    -32   -989   7331       C  
ATOM   2683  SG  CYS A 205      -6.809  22.902 -43.947  1.00239.93           S  
ANISOU 2683  SG  CYS A 205    24421  34873  31869    -84  -1065   7656       S  
ATOM   2684  H   CYS A 205      -3.881  21.979 -42.764  1.00242.92           H  
ATOM   2685  HA  CYS A 205      -5.985  23.375 -41.224  1.00246.04           H  
ATOM   2686  HB2 CYS A 205      -6.094  20.840 -42.943  1.00238.07           H  
ATOM   2687  HB3 CYS A 205      -7.456  21.543 -42.098  1.00238.07           H  
ATOM   2688  HG  CYS A 205      -5.569  22.867 -44.442  1.00239.93           H  
ATOM   2689  N   GLN A 206      -4.249  21.022 -39.935  1.00284.24           N  
ANISOU 2689  N   GLN A 206    30279  40217  37502   -203   -852   6770       N  
ATOM   2690  CA  GLN A 206      -4.067  20.098 -38.805  1.00290.82           C  
ANISOU 2690  CA  GLN A 206    31105  41032  38363   -152   -812   6535       C  
ATOM   2691  C   GLN A 206      -3.955  20.769 -37.424  1.00299.81           C  
ANISOU 2691  C   GLN A 206    32445  41850  39618   -112   -715   6470       C  
ATOM   2692  O   GLN A 206      -4.093  20.065 -36.424  1.00308.58           O  
ANISOU 2692  O   GLN A 206    33563  42907  40774    -43   -674   6295       O  
ATOM   2693  CB  GLN A 206      -2.860  19.166 -39.074  1.00289.82           C  
ANISOU 2693  CB  GLN A 206    30890  41159  38071   -304   -851   6370       C  
ATOM   2694  CG  GLN A 206      -2.994  18.242 -40.304  1.00290.44           C  
ANISOU 2694  CG  GLN A 206    30774  41559  38021   -345   -931   6394       C  
ATOM   2695  CD  GLN A 206      -4.327  17.488 -40.372  1.00293.38           C  
ANISOU 2695  CD  GLN A 206    31028  41986  38457   -187   -946   6391       C  
ATOM   2696  NE2 GLN A 206      -5.104  17.714 -41.433  1.00296.01           N  
ANISOU 2696  NE2 GLN A 206    31354  42269  38847    -91   -905   6211       N  
ATOM   2697  OE1 GLN A 206      -4.650  16.709 -39.478  1.00291.25           O  
ANISOU 2697  OE1 GLN A 206    30673  41810  38177   -159   -998   6553       O  
ATOM   2698  H   GLN A 206      -3.429  21.218 -40.492  1.00284.24           H  
ATOM   2699  HA  GLN A 206      -4.964  19.482 -38.725  1.00290.82           H  
ATOM   2700  HB2 GLN A 206      -1.953  19.763 -39.181  1.00289.82           H  
ATOM   2701  HB3 GLN A 206      -2.694  18.535 -38.199  1.00289.82           H  
ATOM   2702  HG2 GLN A 206      -2.863  18.832 -41.208  1.00290.44           H  
ATOM   2703  HG3 GLN A 206      -2.183  17.513 -40.308  1.00290.44           H  
ATOM   2704 HE21 GLN A 206      -4.796  18.341 -42.165  1.00296.01           H  
ATOM   2705 HE22 GLN A 206      -5.993  17.243 -41.519  1.00296.01           H  
ATOM   2706  N   ILE A 207      -3.741  22.095 -37.377  1.00293.81           N  
ANISOU 2706  N   ILE A 207    31858  40873  38903   -160   -674   6603       N  
ATOM   2707  CA  ILE A 207      -3.748  22.878 -36.139  1.00284.05           C  
ANISOU 2707  CA  ILE A 207    30840  39314  37771   -138   -572   6547       C  
ATOM   2708  C   ILE A 207      -5.176  23.396 -35.884  1.00283.11           C  
ANISOU 2708  C   ILE A 207    30784  38952  37833     75   -506   6676       C  
ATOM   2709  O   ILE A 207      -5.757  24.039 -36.759  1.00279.88           O  
ANISOU 2709  O   ILE A 207    30370  38510  37462    126   -521   6893       O  
ATOM   2710  CB  ILE A 207      -2.745  24.068 -36.198  1.00275.71           C  
ANISOU 2710  CB  ILE A 207    29960  38150  36648   -335   -553   6600       C  
ATOM   2711  CG1 ILE A 207      -1.296  23.534 -36.298  1.00270.07           C  
ANISOU 2711  CG1 ILE A 207    29177  37674  35763   -538   -605   6449       C  
ATOM   2712  CG2 ILE A 207      -2.867  25.051 -35.007  1.00275.77           C  
ANISOU 2712  CG2 ILE A 207    30218  37790  36773   -306   -437   6575       C  
ATOM   2713  CD1 ILE A 207      -0.241  24.611 -36.593  1.00268.83           C  
ANISOU 2713  CD1 ILE A 207    29181  37438  35526   -759   -589   6486       C  
ATOM   2714  H   ILE A 207      -3.647  22.617 -38.237  1.00293.81           H  
ATOM   2715  HA  ILE A 207      -3.452  22.241 -35.302  1.00284.05           H  
ATOM   2716  HB  ILE A 207      -2.951  24.633 -37.109  1.00275.71           H  
ATOM   2717 HG12 ILE A 207      -1.034  23.023 -35.370  1.00270.07           H  
ATOM   2718 HG13 ILE A 207      -1.224  22.777 -37.080  1.00270.07           H  
ATOM   2719 HG21 ILE A 207      -2.126  25.847 -35.068  1.00275.77           H  
ATOM   2720 HG22 ILE A 207      -3.837  25.546 -34.971  1.00275.77           H  
ATOM   2721 HG23 ILE A 207      -2.720  24.538 -34.056  1.00275.77           H  
ATOM   2722 HD11 ILE A 207       0.617  24.182 -37.110  1.00268.83           H  
ATOM   2723 HD12 ILE A 207      -0.641  25.406 -37.223  1.00268.83           H  
ATOM   2724 HD13 ILE A 207       0.125  25.064 -35.671  1.00268.83           H  
ATOM   2725  N   PHE A 208      -5.706  23.080 -34.692  1.00281.11           N  
ANISOU 2725  N   PHE A 208    30586  38533  37690    204   -428   6549       N  
ATOM   2726  CA  PHE A 208      -7.090  23.342 -34.290  1.00281.38           C  
ANISOU 2726  CA  PHE A 208    30658  38354  37901    424   -354   6649       C  
ATOM   2727  C   PHE A 208      -7.069  24.407 -33.172  1.00277.85           C  
ANISOU 2727  C   PHE A 208    30476  37537  37559    445   -222   6625       C  
ATOM   2728  O   PHE A 208      -6.246  24.264 -32.265  1.00283.95           O  
ANISOU 2728  O   PHE A 208    31365  38241  38282    328   -187   6450       O  
ATOM   2729  CB  PHE A 208      -7.681  22.020 -33.740  1.00281.43           C  
ANISOU 2729  CB  PHE A 208    30508  38464  37957    572   -358   6529       C  
ATOM   2730  CG  PHE A 208      -7.491  20.792 -34.621  1.00282.52           C  
ANISOU 2730  CG  PHE A 208    30419  38961  37964    510   -472   6466       C  
ATOM   2731  CD1 PHE A 208      -7.672  20.860 -36.020  1.00289.01           C  
ANISOU 2731  CD1 PHE A 208    31116  40000  38695    445   -566   6617       C  
ATOM   2732  CD2 PHE A 208      -7.214  19.541 -34.030  1.00279.69           C  
ANISOU 2732  CD2 PHE A 208    29983  38716  37570    516   -478   6254       C  
ATOM   2733  CE1 PHE A 208      -7.473  19.731 -36.800  1.00290.83           C  
ANISOU 2733  CE1 PHE A 208    31153  40552  38798    381   -658   6547       C  
ATOM   2734  CE2 PHE A 208      -7.027  18.422 -34.830  1.00280.67           C  
ANISOU 2734  CE2 PHE A 208    29918  39149  37573    463   -567   6189       C  
ATOM   2735  CZ  PHE A 208      -7.136  18.523 -36.210  1.00286.90           C  
ANISOU 2735  CZ  PHE A 208    30588  40150  38270    393   -654   6330       C  
ATOM   2736  H   PHE A 208      -5.149  22.565 -34.025  1.00281.11           H  
ATOM   2737  HA  PHE A 208      -7.676  23.641 -35.156  1.00281.38           H  
ATOM   2738  HB2 PHE A 208      -7.250  21.801 -32.762  1.00281.43           H  
ATOM   2739  HB3 PHE A 208      -8.752  22.143 -33.573  1.00281.43           H  
ATOM   2740  HD1 PHE A 208      -7.919  21.795 -36.497  1.00289.01           H  
ATOM   2741  HD2 PHE A 208      -7.115  19.451 -32.958  1.00279.69           H  
ATOM   2742  HE1 PHE A 208      -7.558  19.793 -37.873  1.00290.83           H  
ATOM   2743  HE2 PHE A 208      -6.782  17.476 -34.376  1.00280.67           H  
ATOM   2744  HZ  PHE A 208      -6.954  17.662 -36.832  1.00286.90           H  
ATOM   2745  N   PRO A 209      -7.950  25.441 -33.237  1.00264.71           N  
ANISOU 2745  N   PRO A 209    28913  35629  36036    592   -144   6801       N  
ATOM   2746  CA  PRO A 209      -8.120  26.460 -32.172  1.00259.59           C  
ANISOU 2746  CA  PRO A 209    28532  34600  35499    634      2   6781       C  
ATOM   2747  C   PRO A 209      -8.251  25.906 -30.737  1.00260.64           C  
ANISOU 2747  C   PRO A 209    28682  34617  35733    775     89   6615       C  
ATOM   2748  O   PRO A 209      -9.290  25.352 -30.375  1.00259.49           O  
ANISOU 2748  O   PRO A 209    28717  34301  35578    693    166   6455       O  
ATOM   2749  CB  PRO A 209      -9.365  27.249 -32.614  1.00252.42           C  
ANISOU 2749  CB  PRO A 209    27683  33513  34714    784     52   7046       C  
ATOM   2750  CG  PRO A 209      -9.350  27.146 -34.126  1.00251.41           C  
ANISOU 2750  CG  PRO A 209    27333  33690  34503    760    -89   7210       C  
ATOM   2751  CD  PRO A 209      -8.833  25.734 -34.369  1.00254.16           C  
ANISOU 2751  CD  PRO A 209    27450  34366  34752    721   -189   7045       C  
ATOM   2752  HA  PRO A 209      -7.252  27.120 -32.229  1.00259.59           H  
ATOM   2753  HB2 PRO A 209     -10.283  26.794 -32.238  1.00252.42           H  
ATOM   2754  HB3 PRO A 209      -9.349  28.284 -32.272  1.00252.42           H  
ATOM   2755  HG2 PRO A 209     -10.318  27.341 -34.587  1.00251.41           H  
ATOM   2756  HG3 PRO A 209      -8.636  27.867 -34.526  1.00251.41           H  
ATOM   2757  HD2 PRO A 209      -9.655  25.016 -34.372  1.00254.16           H  
ATOM   2758  HD3 PRO A 209      -8.324  25.692 -35.332  1.00254.16           H  
ATOM   2759  N   SER A 210      -7.153  26.036 -29.976  1.00 13.55           N  
ATOM   2760  CA  SER A 210      -6.974  25.491 -28.635  1.00 14.68           C  
ATOM   2761  C   SER A 210      -7.580  26.409 -27.557  1.00 16.00           C  
ATOM   2762  O   SER A 210      -6.885  27.259 -26.999  1.00 16.21           O  
ATOM   2763  CB  SER A 210      -5.471  25.184 -28.437  1.00  0.00           C  
ATOM   2764  OG  SER A 210      -4.657  26.341 -28.515  1.00  0.00           O  
ATOM   2765  H   SER A 210      -6.338  26.492 -30.361  1.00 13.55           H  
ATOM   2766  HA  SER A 210      -7.496  24.533 -28.581  1.00 14.68           H  
ATOM   2767  HB2 SER A 210      -5.310  24.716 -27.464  1.00  0.00           H  
ATOM   2768  HB3 SER A 210      -5.131  24.468 -29.186  1.00  0.00           H  
ATOM   2769  HG  SER A 210      -4.909  26.932 -27.799  1.00  0.00           H  
ATOM   2770  N   LYS A 211      -8.877  26.203 -27.276  1.00 14.83           N  
ATOM   2771  CA  LYS A 211      -9.588  26.852 -26.172  1.00 15.33           C  
ATOM   2772  C   LYS A 211      -9.177  26.216 -24.825  1.00 14.81           C  
ATOM   2773  O   LYS A 211      -9.054  24.990 -24.770  1.00 14.44           O  
ATOM   2774  CB  LYS A 211     -11.107  26.667 -26.371  1.00  0.00           C  
ATOM   2775  CG  LYS A 211     -11.673  27.363 -27.620  1.00  0.00           C  
ATOM   2776  CD  LYS A 211     -13.208  27.321 -27.646  1.00  0.00           C  
ATOM   2777  CE  LYS A 211     -13.806  27.905 -28.935  1.00  0.00           C  
ATOM   2778  NZ  LYS A 211     -15.280  27.893 -28.902  1.00  0.00           N1+
ATOM   2779  H   LYS A 211      -9.393  25.501 -27.787  1.00 14.83           H  
ATOM   2780  HA  LYS A 211      -9.348  27.914 -26.213  1.00 15.33           H  
ATOM   2781  HB2 LYS A 211     -11.360  25.605 -26.399  1.00  0.00           H  
ATOM   2782  HB3 LYS A 211     -11.622  27.071 -25.497  1.00  0.00           H  
ATOM   2783  HG2 LYS A 211     -11.337  28.400 -27.647  1.00  0.00           H  
ATOM   2784  HG3 LYS A 211     -11.278  26.885 -28.517  1.00  0.00           H  
ATOM   2785  HD2 LYS A 211     -13.541  26.291 -27.512  1.00  0.00           H  
ATOM   2786  HD3 LYS A 211     -13.586  27.877 -26.788  1.00  0.00           H  
ATOM   2787  HE2 LYS A 211     -13.468  28.932 -29.078  1.00  0.00           H  
ATOM   2788  HE3 LYS A 211     -13.471  27.331 -29.799  1.00  0.00           H  
ATOM   2789  HZ1 LYS A 211     -15.606  26.939 -28.792  1.00  0.00           H  
ATOM   2790  HZ2 LYS A 211     -15.609  28.441 -28.121  1.00  0.00           H  
ATOM   2791  HZ3 LYS A 211     -15.648  28.271 -29.762  1.00  0.00           H  
ATOM   2792  N   PRO A 212      -9.020  27.028 -23.751  1.00 14.95           N  
ATOM   2793  CA  PRO A 212      -8.891  26.489 -22.382  1.00 16.50           C  
ATOM   2794  C   PRO A 212     -10.201  25.821 -21.917  1.00 16.13           C  
ATOM   2795  O   PRO A 212     -11.268  26.175 -22.421  1.00 18.50           O  
ATOM   2796  CB  PRO A 212      -8.541  27.732 -21.549  1.00  0.00           C  
ATOM   2797  CG  PRO A 212      -9.220  28.882 -22.270  1.00  0.00           C  
ATOM   2798  CD  PRO A 212      -9.109  28.492 -23.741  1.00  0.00           C  
ATOM   2799  HA  PRO A 212      -8.079  25.762 -22.327  1.00 16.50           H  
ATOM   2800  HB2 PRO A 212      -8.845  27.661 -20.503  1.00  0.00           H  
ATOM   2801  HB3 PRO A 212      -7.460  27.880 -21.563  1.00  0.00           H  
ATOM   2802  HG2 PRO A 212     -10.270  28.909 -21.979  1.00  0.00           H  
ATOM   2803  HG3 PRO A 212      -8.787  29.857 -22.046  1.00  0.00           H  
ATOM   2804  HD2 PRO A 212      -9.964  28.874 -24.299  1.00  0.00           H  
ATOM   2805  HD3 PRO A 212      -8.198  28.899 -24.181  1.00  0.00           H  
ATOM   2806  N   VAL A 213     -10.102  24.859 -20.985  1.00 17.72           N  
ATOM   2807  CA  VAL A 213     -11.249  24.077 -20.497  1.00 18.94           C  
ATOM   2808  C   VAL A 213     -12.321  24.898 -19.737  1.00 19.27           C  
ATOM   2809  O   VAL A 213     -13.468  24.458 -19.664  1.00 17.51           O  
ATOM   2810  CB  VAL A 213     -10.814  22.876 -19.618  1.00  0.00           C  
ATOM   2811  CG1 VAL A 213      -9.938  21.883 -20.402  1.00  0.00           C  
ATOM   2812  CG2 VAL A 213     -10.145  23.274 -18.293  1.00  0.00           C  
ATOM   2813  H   VAL A 213      -9.199  24.611 -20.607  1.00 17.72           H  
ATOM   2814  HA  VAL A 213     -11.725  23.666 -21.384  1.00 18.94           H  
ATOM   2815  HB  VAL A 213     -11.716  22.320 -19.354  1.00  0.00           H  
ATOM   2816 HG11 VAL A 213      -9.676  21.022 -19.787  1.00  0.00           H  
ATOM   2817 HG12 VAL A 213     -10.459  21.510 -21.285  1.00  0.00           H  
ATOM   2818 HG13 VAL A 213      -9.006  22.341 -20.731  1.00  0.00           H  
ATOM   2819 HG21 VAL A 213      -9.809  22.388 -17.756  1.00  0.00           H  
ATOM   2820 HG22 VAL A 213      -9.272  23.904 -18.465  1.00  0.00           H  
ATOM   2821 HG23 VAL A 213     -10.822  23.812 -17.631  1.00  0.00           H  
ATOM   2822  N   SER A 214     -11.951  26.097 -19.252  1.00 20.20           N  
ATOM   2823  CA  SER A 214     -12.855  27.123 -18.720  1.00 22.05           C  
ATOM   2824  C   SER A 214     -13.732  27.809 -19.796  1.00 21.10           C  
ATOM   2825  O   SER A 214     -14.682  28.503 -19.434  1.00 20.99           O  
ATOM   2826  CB  SER A 214     -12.008  28.139 -17.924  1.00  0.00           C  
ATOM   2827  OG  SER A 214     -11.198  28.943 -18.764  1.00  0.00           O  
ATOM   2828  H   SER A 214     -10.985  26.379 -19.339  1.00 20.20           H  
ATOM   2829  HA  SER A 214     -13.532  26.631 -18.018  1.00 22.05           H  
ATOM   2830  HB2 SER A 214     -12.660  28.799 -17.350  1.00  0.00           H  
ATOM   2831  HB3 SER A 214     -11.372  27.627 -17.200  1.00  0.00           H  
ATOM   2832  HG  SER A 214     -11.757  29.598 -19.189  1.00  0.00           H  
ATOM   2833  N   ARG A 215     -13.394  27.611 -21.081  1.00 20.49           N  
ATOM   2834  CA  ARG A 215     -14.093  28.116 -22.264  1.00 20.64           C  
ATOM   2835  C   ARG A 215     -14.441  26.968 -23.234  1.00 20.34           C  
ATOM   2836  O   ARG A 215     -14.614  27.222 -24.427  1.00 21.17           O  
ATOM   2837  CB  ARG A 215     -13.231  29.195 -22.962  1.00  0.00           C  
ATOM   2838  CG  ARG A 215     -12.835  30.376 -22.062  1.00  0.00           C  
ATOM   2839  CD  ARG A 215     -12.039  31.443 -22.829  1.00  0.00           C  
ATOM   2840  NE  ARG A 215     -11.553  32.509 -21.933  1.00  0.00           N  
ATOM   2841  CZ  ARG A 215     -12.219  33.597 -21.499  1.00  0.00           C  
ATOM   2842  NH1 ARG A 215     -13.481  33.868 -21.868  1.00  0.00           N  
ATOM   2843  NH2 ARG A 215     -11.597  34.440 -20.664  1.00  0.00           N1+
ATOM   2844  H   ARG A 215     -12.594  27.025 -21.284  1.00 20.49           H  
ATOM   2845  HA  ARG A 215     -15.041  28.567 -21.968  1.00 20.64           H  
ATOM   2846  HB2 ARG A 215     -12.326  28.731 -23.356  1.00  0.00           H  
ATOM   2847  HB3 ARG A 215     -13.769  29.589 -23.825  1.00  0.00           H  
ATOM   2848  HG2 ARG A 215     -13.757  30.821 -21.684  1.00  0.00           H  
ATOM   2849  HG3 ARG A 215     -12.278  30.047 -21.185  1.00  0.00           H  
ATOM   2850  HD2 ARG A 215     -11.210  30.995 -23.376  1.00  0.00           H  
ATOM   2851  HD3 ARG A 215     -12.678  31.902 -23.583  1.00  0.00           H  
ATOM   2852  HE  ARG A 215     -10.616  32.367 -21.583  1.00  0.00           H  
ATOM   2853 HH11 ARG A 215     -13.967  33.243 -22.494  1.00  0.00           H  
ATOM   2854 HH12 ARG A 215     -13.954  34.691 -21.525  1.00  0.00           H  
ATOM   2855 HH21 ARG A 215     -10.647  34.263 -20.371  1.00  0.00           H  
ATOM   2856 HH22 ARG A 215     -12.070  35.264 -20.322  1.00  0.00           H  
ATOM   2857  N   GLU A 216     -14.535  25.729 -22.719  1.00 17.86           N  
ATOM   2858  CA  GLU A 216     -14.896  24.530 -23.477  1.00 19.00           C  
ATOM   2859  C   GLU A 216     -16.338  24.600 -24.005  1.00 20.17           C  
ATOM   2860  O   GLU A 216     -17.229  25.042 -23.277  1.00 19.99           O  
ATOM   2861  CB  GLU A 216     -14.644  23.296 -22.582  1.00  0.00           C  
ATOM   2862  CG  GLU A 216     -15.016  21.918 -23.186  1.00  0.00           C  
ATOM   2863  CD  GLU A 216     -14.586  20.694 -22.351  1.00  0.00           C  
ATOM   2864  OE1 GLU A 216     -13.668  20.814 -21.506  1.00  0.00           O  
ATOM   2865  OE2 GLU A 216     -15.177  19.619 -22.592  1.00  0.00           O1-
ATOM   2866  H   GLU A 216     -14.387  25.594 -21.728  1.00 17.86           H  
ATOM   2867  HA  GLU A 216     -14.220  24.469 -24.334  1.00 19.00           H  
ATOM   2868  HB2 GLU A 216     -13.585  23.293 -22.344  1.00  0.00           H  
ATOM   2869  HB3 GLU A 216     -15.169  23.420 -21.633  1.00  0.00           H  
ATOM   2870  HG2 GLU A 216     -16.094  21.866 -23.341  1.00  0.00           H  
ATOM   2871  HG3 GLU A 216     -14.558  21.821 -24.170  1.00  0.00           H  
ATOM   2872  N   ASP A 217     -16.533  24.133 -25.250  1.00 19.40           N  
ATOM   2873  CA  ASP A 217     -17.842  23.914 -25.867  1.00 18.95           C  
ATOM   2874  C   ASP A 217     -18.572  22.798 -25.107  1.00 17.51           C  
ATOM   2875  O   ASP A 217     -18.232  21.626 -25.276  1.00 18.03           O  
ATOM   2876  CB  ASP A 217     -17.762  23.593 -27.384  1.00  0.00           C  
ATOM   2877  CG  ASP A 217     -17.078  24.681 -28.226  1.00  0.00           C  
ATOM   2878  OD1 ASP A 217     -15.828  24.741 -28.202  1.00  0.00           O  
ATOM   2879  OD2 ASP A 217     -17.816  25.537 -28.762  1.00  0.00           O1-
ATOM   2880  H   ASP A 217     -15.740  23.819 -25.792  1.00 19.40           H  
ATOM   2881  HA  ASP A 217     -18.417  24.837 -25.762  1.00 18.95           H  
ATOM   2882  HB2 ASP A 217     -17.198  22.671 -27.533  1.00  0.00           H  
ATOM   2883  HB3 ASP A 217     -18.762  23.405 -27.782  1.00  0.00           H  
ATOM   2884  N   GLN A 218     -19.532  23.198 -24.253  1.00 18.49           N  
ATOM   2885  CA  GLN A 218     -20.292  22.316 -23.359  1.00 17.54           C  
ATOM   2886  C   GLN A 218     -21.181  21.295 -24.096  1.00 17.01           C  
ATOM   2887  O   GLN A 218     -21.485  20.248 -23.525  1.00 19.91           O  
ATOM   2888  CB  GLN A 218     -21.096  23.160 -22.348  1.00  0.00           C  
ATOM   2889  CG  GLN A 218     -20.196  23.955 -21.377  1.00  0.00           C  
ATOM   2890  CD  GLN A 218     -20.987  24.757 -20.339  1.00  0.00           C  
ATOM   2891  NE2 GLN A 218     -20.483  25.938 -19.975  1.00  0.00           N  
ATOM   2892  OE1 GLN A 218     -22.020  24.311 -19.846  1.00  0.00           O  
ATOM   2893  H   GLN A 218     -19.719  24.186 -24.159  1.00 18.49           H  
ATOM   2894  HA  GLN A 218     -19.562  21.731 -22.796  1.00 17.54           H  
ATOM   2895  HB2 GLN A 218     -21.754  23.846 -22.883  1.00  0.00           H  
ATOM   2896  HB3 GLN A 218     -21.748  22.500 -21.773  1.00  0.00           H  
ATOM   2897  HG2 GLN A 218     -19.534  23.274 -20.842  1.00  0.00           H  
ATOM   2898  HG3 GLN A 218     -19.555  24.636 -21.937  1.00  0.00           H  
ATOM   2899 HE21 GLN A 218     -19.624  26.277 -20.383  1.00  0.00           H  
ATOM   2900 HE22 GLN A 218     -20.961  26.498 -19.285  1.00  0.00           H  
ATOM   2901  N   CYS A 219     -21.500  21.579 -25.372  1.00257.01           N  
ANISOU 2901  N   CYS A 219    27317  33728  36606   2876    888   6581       N  
ATOM   2902  CA  CYS A 219     -21.958  20.614 -26.368  1.00259.70           C  
ANISOU 2902  CA  CYS A 219    27367  34443  36865   2833    723   6626       C  
ATOM   2903  C   CYS A 219     -20.720  19.882 -26.936  1.00271.06           C  
ANISOU 2903  C   CYS A 219    28812  36069  38111   2583    574   6490       C  
ATOM   2904  O   CYS A 219     -20.300  20.146 -28.065  1.00266.72           O  
ANISOU 2904  O   CYS A 219    28241  35618  37483   2490    469   6603       O  
ATOM   2905  CB  CYS A 219     -22.812  21.319 -27.446  1.00261.18           C  
ANISOU 2905  CB  CYS A 219    27375  34749  37111   2958    664   6921       C  
ATOM   2906  SG  CYS A 219     -23.507  20.148 -28.649  1.00272.23           S  
ANISOU 2906  SG  CYS A 219    28407  36610  38420   2918    479   6994       S  
ATOM   2907  H   CYS A 219     -21.204  22.471 -25.744  1.00257.01           H  
ATOM   2908  HA  CYS A 219     -22.592  19.872 -25.878  1.00259.70           H  
ATOM   2909  HB2 CYS A 219     -23.641  21.850 -26.978  1.00261.18           H  
ATOM   2910  HB3 CYS A 219     -22.224  22.067 -27.981  1.00261.18           H  
ATOM   2911  HG  CYS A 219     -24.357  19.566 -27.799  1.00272.23           H  
ATOM   2912  N   SER A 220     -20.119  19.022 -26.096  1.00288.15           N  
ANISOU 2912  N   SER A 220    31002  38282  40199   2481    569   6252       N  
ATOM   2913  CA  SER A 220     -18.827  18.385 -26.342  1.00287.27           C  
ANISOU 2913  CA  SER A 220    30916  38321  39914   2261    450   6107       C  
ATOM   2914  C   SER A 220     -18.850  17.324 -27.455  1.00290.06           C  
ANISOU 2914  C   SER A 220    31019  39032  40158   2189    291   6142       C  
ATOM   2915  O   SER A 220     -17.824  17.152 -28.108  1.00302.79           O  
ANISOU 2915  O   SER A 220    32622  40792  41634   2028    180   6115       O  
ATOM   2916  CB  SER A 220     -18.263  17.846 -25.009  1.00280.05           C  
ANISOU 2916  CB  SER A 220    30132  37318  38958   2188    508   5850       C  
ATOM   2917  OG  SER A 220     -18.940  16.686 -24.561  1.00272.81           O  
ANISOU 2917  OG  SER A 220    29067  36531  38057   2248    512   5766       O  
ATOM   2918  H   SER A 220     -20.507  18.882 -25.173  1.00288.15           H  
ATOM   2919  HA  SER A 220     -18.149  19.174 -26.674  1.00287.27           H  
ATOM   2920  HB2 SER A 220     -17.208  17.593 -25.131  1.00280.05           H  
ATOM   2921  HB3 SER A 220     -18.306  18.612 -24.233  1.00280.05           H  
ATOM   2922  HG  SER A 220     -18.660  15.942 -25.099  1.00272.81           H  
ATOM   2923  N   TYR A 221     -20.000  16.658 -27.680  1.00268.34           N  
ANISOU 2923  N   TYR A 221    28067  36431  37460   2296    282   6198       N  
ATOM   2924  CA  TYR A 221     -20.150  15.628 -28.715  1.00243.64           C  
ANISOU 2924  CA  TYR A 221    24716  33642  34215   2207    138   6208       C  
ATOM   2925  C   TYR A 221     -19.966  16.193 -30.138  1.00229.69           C  
ANISOU 2925  C   TYR A 221    22848  32024  32398   2172     28   6423       C  
ATOM   2926  O   TYR A 221     -19.334  15.530 -30.957  1.00234.69           O  
ANISOU 2926  O   TYR A 221    23398  32890  32883   2021    -97   6394       O  
ATOM   2927  CB  TYR A 221     -21.482  14.854 -28.531  1.00243.73           C  
ANISOU 2927  CB  TYR A 221    24542  33775  34288   2312    159   6214       C  
ATOM   2928  CG  TYR A 221     -22.690  15.355 -29.311  1.00256.00           C  
ANISOU 2928  CG  TYR A 221    25899  35448  35922   2443    131   6470       C  
ATOM   2929  CD1 TYR A 221     -23.531  16.345 -28.764  1.00266.09           C  
ANISOU 2929  CD1 TYR A 221    27217  36516  37370   2641    247   6630       C  
ATOM   2930  CD2 TYR A 221     -22.955  14.852 -30.604  1.00262.22           C  
ANISOU 2930  CD2 TYR A 221    26458  36562  36612   2371     -7   6556       C  
ATOM   2931  CE1 TYR A 221     -24.622  16.835 -29.509  1.00272.20           C  
ANISOU 2931  CE1 TYR A 221    27794  37409  38219   2776    221   6880       C  
ATOM   2932  CE2 TYR A 221     -24.036  15.352 -31.354  1.00271.38           C  
ANISOU 2932  CE2 TYR A 221    27423  37854  37835   2485    -43   6802       C  
ATOM   2933  CZ  TYR A 221     -24.870  16.346 -30.807  1.00273.31           C  
ANISOU 2933  CZ  TYR A 221    27696  37893  38255   2694     69   6970       C  
ATOM   2934  OH  TYR A 221     -25.909  16.841 -31.539  1.00273.15           O  
ANISOU 2934  OH  TYR A 221    27469  38015  38301   2822     32   7231       O  
ATOM   2935  H   TYR A 221     -20.811  16.856 -27.113  1.00268.34           H  
ATOM   2936  HA  TYR A 221     -19.342  14.909 -28.557  1.00243.64           H  
ATOM   2937  HB2 TYR A 221     -21.314  13.830 -28.868  1.00243.73           H  
ATOM   2938  HB3 TYR A 221     -21.733  14.759 -27.474  1.00243.73           H  
ATOM   2939  HD1 TYR A 221     -23.336  16.740 -27.777  1.00266.09           H  
ATOM   2940  HD2 TYR A 221     -22.313  14.099 -31.039  1.00262.22           H  
ATOM   2941  HE1 TYR A 221     -25.260  17.596 -29.085  1.00272.20           H  
ATOM   2942  HE2 TYR A 221     -24.219  14.977 -32.350  1.00271.38           H  
ATOM   2943  HH  TYR A 221     -26.448  17.467 -31.049  1.00273.15           H  
ATOM   2944  N   LYS A 222     -20.474  17.417 -30.383  1.00214.24           N  
ANISOU 2944  N   LYS A 222    20909  29930  30560   2312     79   6641       N  
ATOM   2945  CA  LYS A 222     -20.262  18.149 -31.630  1.00214.20           C  
ANISOU 2945  CA  LYS A 222    20836  30043  30507   2277    -22   6857       C  
ATOM   2946  C   LYS A 222     -18.816  18.631 -31.814  1.00222.36           C  
ANISOU 2946  C   LYS A 222    22044  31012  31432   2105    -59   6794       C  
ATOM   2947  O   LYS A 222     -18.365  18.687 -32.956  1.00225.14           O  
ANISOU 2947  O   LYS A 222    22315  31571  31657   1979   -183   6864       O  
ATOM   2948  CB  LYS A 222     -21.249  19.328 -31.756  1.00218.22           C  
ANISOU 2948  CB  LYS A 222    21341  30392  31179   2484     55   7111       C  
ATOM   2949  CG  LYS A 222     -22.632  18.938 -32.307  1.00226.97           C  
ANISOU 2949  CG  LYS A 222    22172  31741  32325   2597    -10   7310       C  
ATOM   2950  CD  LYS A 222     -23.246  20.056 -33.169  1.00233.16           C  
ANISOU 2950  CD  LYS A 222    22921  32508  33161   2692    -40   7614       C  
ATOM   2951  CE  LYS A 222     -24.577  19.647 -33.816  1.00233.51           C  
ANISOU 2951  CE  LYS A 222    22669  32828  33227   2793   -121   7826       C  
ATOM   2952  NZ  LYS A 222     -25.068  20.678 -34.750  1.00231.59           N1+
ANISOU 2952  NZ  LYS A 222    22375  32617  33003   2860   -180   8132       N1+
ATOM   2953  H   LYS A 222     -20.981  17.903 -29.657  1.00214.24           H  
ATOM   2954  HA  LYS A 222     -20.461  17.452 -32.445  1.00214.20           H  
ATOM   2955  HB2 LYS A 222     -21.331  19.888 -30.824  1.00218.22           H  
ATOM   2956  HB3 LYS A 222     -20.824  20.031 -32.470  1.00218.22           H  
ATOM   2957  HG2 LYS A 222     -22.564  18.029 -32.905  1.00226.97           H  
ATOM   2958  HG3 LYS A 222     -23.298  18.703 -31.476  1.00226.97           H  
ATOM   2959  HD2 LYS A 222     -23.391  20.944 -32.552  1.00233.16           H  
ATOM   2960  HD3 LYS A 222     -22.536  20.335 -33.948  1.00233.16           H  
ATOM   2961  HE2 LYS A 222     -24.457  18.715 -34.370  1.00233.51           H  
ATOM   2962  HE3 LYS A 222     -25.333  19.469 -33.050  1.00233.51           H  
ATOM   2963  HZ1 LYS A 222     -24.389  20.819 -35.485  1.00231.59           H  
ATOM   2964  HZ2 LYS A 222     -25.942  20.376 -35.156  1.00231.59           H  
ATOM   2965  HZ3 LYS A 222     -25.210  21.546 -34.254  1.00231.59           H  
ATOM   2966  N   TRP A 223     -18.113  18.952 -30.714  1.00229.16           N  
ANISOU 2966  N   TRP A 223    23143  31595  32332   2090     49   6663       N  
ATOM   2967  CA  TRP A 223     -16.700  19.331 -30.744  1.00228.72           C  
ANISOU 2967  CA  TRP A 223    23250  31487  32165   1911     17   6589       C  
ATOM   2968  C   TRP A 223     -15.794  18.145 -31.130  1.00224.81           C  
ANISOU 2968  C   TRP A 223    22662  31261  31496   1730   -100   6423       C  
ATOM   2969  O   TRP A 223     -14.887  18.332 -31.940  1.00220.67           O  
ANISOU 2969  O   TRP A 223    22126  30871  30847   1584   -193   6456       O  
ATOM   2970  CB  TRP A 223     -16.301  19.978 -29.403  1.00229.73           C  
ANISOU 2970  CB  TRP A 223    23642  31288  32358   1915    155   6457       C  
ATOM   2971  CG  TRP A 223     -14.932  20.592 -29.366  1.00235.48           C  
ANISOU 2971  CG  TRP A 223    24552  31933  32989   1737    136   6413       C  
ATOM   2972  CD1 TRP A 223     -14.648  21.871 -29.702  1.00239.96           C  
ANISOU 2972  CD1 TRP A 223    25248  32351  33576   1716    156   6573       C  
ATOM   2973  CD2 TRP A 223     -13.645  19.959 -29.085  1.00238.58           C  
ANISOU 2973  CD2 TRP A 223    25014  32388  33246   1552     97   6202       C  
ATOM   2974  CE2 TRP A 223     -12.616  20.937 -29.249  1.00241.22           C  
ANISOU 2974  CE2 TRP A 223    25509  32623  33521   1415     91   6244       C  
ATOM   2975  CE3 TRP A 223     -13.236  18.654 -28.718  1.00234.34           C  
ANISOU 2975  CE3 TRP A 223    24420  31985  32633   1490     67   5989       C  
ATOM   2976  NE1 TRP A 223     -13.289  22.084 -29.616  1.00243.05           N  
ANISOU 2976  NE1 TRP A 223    25782  32718  33848   1514    129   6468       N  
ATOM   2977  CZ2 TRP A 223     -11.256  20.640 -29.054  1.00235.53           C  
ANISOU 2977  CZ2 TRP A 223    24872  31951  32666   1220     53   6083       C  
ATOM   2978  CZ3 TRP A 223     -11.874  18.343 -28.532  1.00227.76           C  
ANISOU 2978  CZ3 TRP A 223    23675  31191  31673   1313     31   5835       C  
ATOM   2979  CH2 TRP A 223     -10.885  19.331 -28.696  1.00226.64           C  
ANISOU 2979  CH2 TRP A 223    23673  30966  31473   1179     22   5884       C  
ATOM   2980  H   TRP A 223     -18.542  18.881 -29.802  1.00229.16           H  
ATOM   2981  HA  TRP A 223     -16.589  20.096 -31.517  1.00228.72           H  
ATOM   2982  HB2 TRP A 223     -17.018  20.760 -29.149  1.00229.73           H  
ATOM   2983  HB3 TRP A 223     -16.361  19.248 -28.595  1.00229.73           H  
ATOM   2984  HD1 TRP A 223     -15.388  22.603 -29.990  1.00239.96           H  
ATOM   2985  HE1 TRP A 223     -12.865  22.979 -29.812  1.00243.05           H  
ATOM   2986  HE3 TRP A 223     -13.979  17.881 -28.588  1.00234.34           H  
ATOM   2987  HZ2 TRP A 223     -10.504  21.403 -29.188  1.00235.53           H  
ATOM   2988  HZ3 TRP A 223     -11.586  17.338 -28.267  1.00227.76           H  
ATOM   2989  HH2 TRP A 223      -9.844  19.082 -28.552  1.00226.64           H  
ATOM   2990  N   TRP A 224     -16.090  16.946 -30.591  1.00222.00           N  
ANISOU 2990  N   TRP A 224    22239  30985  31126   1739    -90   6247       N  
ATOM   2991  CA  TRP A 224     -15.425  15.692 -30.953  1.00209.35           C  
ANISOU 2991  CA  TRP A 224    20556  29621  29365   1586   -185   6087       C  
ATOM   2992  C   TRP A 224     -15.769  15.177 -32.364  1.00203.17           C  
ANISOU 2992  C   TRP A 224    19554  29149  28493   1542   -310   6198       C  
ATOM   2993  O   TRP A 224     -14.909  14.539 -32.971  1.00204.04           O  
ANISOU 2993  O   TRP A 224    19620  29453  28453   1392   -398   6131       O  
ATOM   2994  CB  TRP A 224     -15.645  14.616 -29.870  1.00192.85           C  
ANISOU 2994  CB  TRP A 224    18476  27511  27289   1612   -132   5875       C  
ATOM   2995  CG  TRP A 224     -14.850  14.830 -28.614  1.00186.97           C  
ANISOU 2995  CG  TRP A 224    17947  26536  26557   1577    -47   5717       C  
ATOM   2996  CD1 TRP A 224     -15.331  15.242 -27.420  1.00187.43           C  
ANISOU 2996  CD1 TRP A 224    18148  26328  26740   1682     82   5681       C  
ATOM   2997  CD2 TRP A 224     -13.406  14.693 -28.435  1.00186.52           C  
ANISOU 2997  CD2 TRP A 224    17986  26507  26375   1419    -84   5580       C  
ATOM   2998  CE2 TRP A 224     -13.077  15.086 -27.103  1.00195.05           C  
ANISOU 2998  CE2 TRP A 224    19264  27339  27506   1427     17   5468       C  
ATOM   2999  CE3 TRP A 224     -12.334  14.282 -29.263  1.00187.21           C  
ANISOU 2999  CE3 TRP A 224    18006  26816  26310   1271   -191   5543       C  
ATOM   3000  NE1 TRP A 224     -14.289  15.405 -26.532  1.00193.33           N  
ANISOU 3000  NE1 TRP A 224    19079  26938  27439   1587    121   5527       N  
ATOM   3001  CZ2 TRP A 224     -11.755  15.091 -26.625  1.00199.92           C  
ANISOU 3001  CZ2 TRP A 224    20002  27935  28024   1288      4   5330       C  
ATOM   3002  CZ3 TRP A 224     -11.008  14.258 -28.786  1.00186.02           C  
ANISOU 3002  CZ3 TRP A 224    17969  26639  26070   1148   -195   5406       C  
ATOM   3003  CH2 TRP A 224     -10.716  14.669 -27.472  1.00187.62           C  
ANISOU 3003  CH2 TRP A 224    18357  26605  26323   1155   -103   5305       C  
ATOM   3004  H   TRP A 224     -16.838  16.878 -29.914  1.00222.00           H  
ATOM   3005  HA  TRP A 224     -14.353  15.888 -30.973  1.00209.35           H  
ATOM   3006  HB2 TRP A 224     -16.706  14.532 -29.625  1.00192.85           H  
ATOM   3007  HB3 TRP A 224     -15.347  13.639 -30.254  1.00192.85           H  
ATOM   3008  HD1 TRP A 224     -16.373  15.408 -27.200  1.00187.43           H  
ATOM   3009  HE1 TRP A 224     -14.426  15.689 -25.571  1.00193.33           H  
ATOM   3010  HE3 TRP A 224     -12.538  13.970 -30.277  1.00187.21           H  
ATOM   3011  HZ2 TRP A 224     -11.539  15.413 -25.617  1.00199.92           H  
ATOM   3012  HZ3 TRP A 224     -10.207  13.925 -29.429  1.00186.02           H  
ATOM   3013  HH2 TRP A 224      -9.698  14.658 -27.113  1.00187.62           H  
ATOM   3014  N   GLN A 225     -16.969  15.493 -32.888  1.00193.10           N  
ANISOU 3014  N   GLN A 225    18137  27932  27301   1667   -316   6370       N  
ATOM   3015  CA  GLN A 225     -17.347  15.225 -34.281  1.00185.68           C  
ANISOU 3015  CA  GLN A 225    16993  27288  26267   1613   -440   6505       C  
ATOM   3016  C   GLN A 225     -16.589  16.093 -35.298  1.00173.63           C  
ANISOU 3016  C   GLN A 225    15504  25807  24659   1513   -510   6642       C  
ATOM   3017  O   GLN A 225     -16.145  15.557 -36.314  1.00165.74           O  
ANISOU 3017  O   GLN A 225    14418  25051  23505   1367   -614   6625       O  
ATOM   3018  CB  GLN A 225     -18.872  15.347 -34.480  1.00202.93           C  
ANISOU 3018  CB  GLN A 225    19020  29519  28565   1774   -431   6691       C  
ATOM   3019  CG  GLN A 225     -19.649  14.084 -34.067  1.00222.97           C  
ANISOU 3019  CG  GLN A 225    21421  32191  31108   1802   -426   6578       C  
ATOM   3020  CD  GLN A 225     -21.138  14.193 -34.404  1.00240.31           C  
ANISOU 3020  CD  GLN A 225    23378  34613  33314   1860   -496   6776       C  
ATOM   3021  NE2 GLN A 225     -21.691  13.164 -35.048  1.00245.32           N  
ANISOU 3021  NE2 GLN A 225    23870  35551  33790   1714   -618   6768       N  
ATOM   3022  OE1 GLN A 225     -21.786  15.185 -34.078  1.00243.22           O  
ANISOU 3022  OE1 GLN A 225    23692  34892  33828   2034   -439   6935       O  
ATOM   3023  H   GLN A 225     -17.646  15.989 -32.324  1.00193.10           H  
ATOM   3024  HA  GLN A 225     -17.069  14.191 -34.497  1.00185.68           H  
ATOM   3025  HB2 GLN A 225     -19.245  16.216 -33.940  1.00202.93           H  
ATOM   3026  HB3 GLN A 225     -19.087  15.541 -35.533  1.00202.93           H  
ATOM   3027  HG2 GLN A 225     -19.230  13.214 -34.575  1.00222.97           H  
ATOM   3028  HG3 GLN A 225     -19.543  13.899 -32.999  1.00222.97           H  
ATOM   3029 HE21 GLN A 225     -21.140  12.356 -35.296  1.00245.32           H  
ATOM   3030 HE22 GLN A 225     -22.673  13.187 -35.284  1.00245.32           H  
ATOM   3031  N   LYS A 226     -16.428  17.396 -34.999  1.00174.24           N  
ANISOU 3031  N   LYS A 226    15721  25646  24837   1587   -447   6778       N  
ATOM   3032  CA  LYS A 226     -15.619  18.329 -35.792  1.00190.95           C  
ANISOU 3032  CA  LYS A 226    17896  27779  26878   1484   -504   6911       C  
ATOM   3033  C   LYS A 226     -14.128  17.959 -35.790  1.00194.49           C  
ANISOU 3033  C   LYS A 226    18442  28272  27182   1290   -533   6723       C  
ATOM   3034  O   LYS A 226     -13.500  18.012 -36.845  1.00198.94           O  
ANISOU 3034  O   LYS A 226    18957  29021  27610   1150   -625   6773       O  
ATOM   3035  CB  LYS A 226     -15.793  19.773 -35.280  1.00205.58           C  
ANISOU 3035  CB  LYS A 226    19914  29325  28873   1600   -409   7072       C  
ATOM   3036  CG  LYS A 226     -17.159  20.401 -35.591  1.00205.48           C  
ANISOU 3036  CG  LYS A 226    19801  29260  29012   1815   -372   7287       C  
ATOM   3037  CD  LYS A 226     -17.222  21.865 -35.118  1.00198.86           C  
ANISOU 3037  CD  LYS A 226    19152  28095  28310   1932   -265   7444       C  
ATOM   3038  CE  LYS A 226     -18.641  22.449 -35.049  1.00189.71           C  
ANISOU 3038  CE  LYS A 226    17908  26843  27329   2183   -193   7626       C  
ATOM   3039  NZ  LYS A 226     -19.372  21.977 -33.860  1.00183.38           N1+
ANISOU 3039  NZ  LYS A 226    17126  25919  26632   2295    -80   7454       N1+
ATOM   3040  H   LYS A 226     -16.839  17.768 -34.153  1.00174.24           H  
ATOM   3041  HA  LYS A 226     -15.972  18.282 -36.824  1.00190.95           H  
ATOM   3042  HB2 LYS A 226     -15.599  19.812 -34.207  1.00205.58           H  
ATOM   3043  HB3 LYS A 226     -15.036  20.407 -35.745  1.00205.58           H  
ATOM   3044  HG2 LYS A 226     -17.343  20.363 -36.666  1.00205.48           H  
ATOM   3045  HG3 LYS A 226     -17.953  19.812 -35.137  1.00205.48           H  
ATOM   3046  HD2 LYS A 226     -16.722  21.971 -34.153  1.00198.86           H  
ATOM   3047  HD3 LYS A 226     -16.637  22.472 -35.812  1.00198.86           H  
ATOM   3048  HE2 LYS A 226     -18.586  23.537 -34.990  1.00189.71           H  
ATOM   3049  HE3 LYS A 226     -19.204  22.208 -35.952  1.00189.71           H  
ATOM   3050  HZ1 LYS A 226     -19.445  20.969 -33.890  1.00183.38           H  
ATOM   3051  HZ2 LYS A 226     -18.870  22.249 -33.027  1.00183.38           H  
ATOM   3052  HZ3 LYS A 226     -20.295  22.385 -33.843  1.00183.38           H  
ATOM   3053  N   TYR A 227     -13.612  17.568 -34.612  1.00195.27           N  
ANISOU 3053  N   TYR A 227    18672  28216  27306   1280   -454   6512       N  
ATOM   3054  CA  TYR A 227     -12.245  17.094 -34.404  1.00197.77           C  
ANISOU 3054  CA  TYR A 227    19066  28585  27491   1109   -479   6333       C  
ATOM   3055  C   TYR A 227     -11.933  15.821 -35.212  1.00194.29           C  
ANISOU 3055  C   TYR A 227    18457  28468  26898   1003   -579   6242       C  
ATOM   3056  O   TYR A 227     -10.895  15.782 -35.870  1.00190.74           O  
ANISOU 3056  O   TYR A 227    17994  28169  26311    855   -644   6228       O  
ATOM   3057  CB  TYR A 227     -12.006  16.922 -32.889  1.00191.54           C  
ANISOU 3057  CB  TYR A 227    18427  27588  26760   1136   -380   6133       C  
ATOM   3058  CG  TYR A 227     -10.686  16.287 -32.493  1.00194.31           C  
ANISOU 3058  CG  TYR A 227    18837  28009  26981    979   -404   5940       C  
ATOM   3059  CD1 TYR A 227      -9.551  17.089 -32.256  1.00206.73           C  
ANISOU 3059  CD1 TYR A 227    20558  29486  28507    858   -395   5942       C  
ATOM   3060  CD2 TYR A 227     -10.592  14.885 -32.371  1.00194.07           C  
ANISOU 3060  CD2 TYR A 227    18718  28143  26877    952   -432   5760       C  
ATOM   3061  CE1 TYR A 227      -8.328  16.489 -31.896  1.00208.24           C  
ANISOU 3061  CE1 TYR A 227    20782  29762  28578    719   -419   5777       C  
ATOM   3062  CE2 TYR A 227      -9.368  14.288 -32.027  1.00199.23           C  
ANISOU 3062  CE2 TYR A 227    19415  28866  27418    829   -450   5597       C  
ATOM   3063  CZ  TYR A 227      -8.238  15.089 -31.778  1.00197.63           C  
ANISOU 3063  CZ  TYR A 227    19336  28584  27168    715   -446   5609       C  
ATOM   3064  OH  TYR A 227      -7.057  14.512 -31.421  1.00180.94           O  
ANISOU 3064  OH  TYR A 227    17245  26561  24941    596   -467   5459       O  
ATOM   3065  H   TYR A 227     -14.200  17.580 -33.789  1.00195.27           H  
ATOM   3066  HA  TYR A 227     -11.575  17.880 -34.757  1.00197.77           H  
ATOM   3067  HB2 TYR A 227     -12.097  17.886 -32.387  1.00191.54           H  
ATOM   3068  HB3 TYR A 227     -12.795  16.297 -32.475  1.00191.54           H  
ATOM   3069  HD1 TYR A 227      -9.614  18.163 -32.349  1.00206.73           H  
ATOM   3070  HD2 TYR A 227     -11.455  14.262 -32.553  1.00194.07           H  
ATOM   3071  HE1 TYR A 227      -7.461  17.105 -31.709  1.00208.24           H  
ATOM   3072  HE2 TYR A 227      -9.315  13.214 -31.952  1.00199.23           H  
ATOM   3073  HH  TYR A 227      -7.129  13.562 -31.265  1.00180.94           H  
ATOM   3074  N   GLN A 228     -12.844  14.830 -35.174  1.00185.58           N  
ANISOU 3074  N   GLN A 228    17226  27474  25812   1074   -585   6178       N  
ATOM   3075  CA  GLN A 228     -12.747  13.580 -35.932  1.00181.03           C  
ANISOU 3075  CA  GLN A 228    16504  27189  25091    975   -667   6085       C  
ATOM   3076  C   GLN A 228     -12.738  13.807 -37.452  1.00181.72           C  
ANISOU 3076  C   GLN A 228    16464  27501  25080    898   -769   6264       C  
ATOM   3077  O   GLN A 228     -11.888  13.250 -38.144  1.00169.04           O  
ANISOU 3077  O   GLN A 228    14808  26100  23318    757   -833   6202       O  
ATOM   3078  CB  GLN A 228     -13.877  12.615 -35.507  1.00183.35           C  
ANISOU 3078  CB  GLN A 228    16698  27538  25429   1060   -647   5999       C  
ATOM   3079  CG  GLN A 228     -13.931  11.287 -36.298  1.00193.58           C  
ANISOU 3079  CG  GLN A 228    17858  29119  26575    954   -721   5899       C  
ATOM   3080  CD  GLN A 228     -15.115  10.420 -35.878  1.00204.51           C  
ANISOU 3080  CD  GLN A 228    19124  30583  27997   1023   -715   5871       C  
ATOM   3081  NE2 GLN A 228     -14.916   9.560 -34.879  1.00204.69           N  
ANISOU 3081  NE2 GLN A 228    19003  30734  28036   1055   -768   6059       N  
ATOM   3082  OE1 GLN A 228     -16.197  10.527 -36.452  1.00208.28           O  
ANISOU 3082  OE1 GLN A 228    19636  31016  28486   1041   -664   5688       O  
ATOM   3083  H   GLN A 228     -13.665  14.931 -34.592  1.00185.58           H  
ATOM   3084  HA  GLN A 228     -11.798  13.123 -35.653  1.00181.03           H  
ATOM   3085  HB2 GLN A 228     -13.759  12.387 -34.447  1.00183.35           H  
ATOM   3086  HB3 GLN A 228     -14.838  13.125 -35.597  1.00183.35           H  
ATOM   3087  HG2 GLN A 228     -14.039  11.469 -37.366  1.00193.58           H  
ATOM   3088  HG3 GLN A 228     -12.999  10.736 -36.187  1.00193.58           H  
ATOM   3089 HE21 GLN A 228     -14.008   9.502 -34.434  1.00204.69           H  
ATOM   3090 HE22 GLN A 228     -15.669   8.972 -34.556  1.00204.69           H  
ATOM   3091  N   LYS A 229     -13.695  14.615 -37.932  1.00185.60           N  
ANISOU 3091  N   LYS A 229    16902  27960  25658    993   -781   6491       N  
ATOM   3092  CA  LYS A 229     -13.902  14.910 -39.348  1.00173.44           C  
ANISOU 3092  CA  LYS A 229    15231  26646  24022    924   -885   6679       C  
ATOM   3093  C   LYS A 229     -12.753  15.713 -39.984  1.00175.89           C  
ANISOU 3093  C   LYS A 229    15632  26954  24244    798   -916   6745       C  
ATOM   3094  O   LYS A 229     -12.467  15.501 -41.162  1.00167.85           O  
ANISOU 3094  O   LYS A 229    14519  26175  23080    673  -1006   6809       O  
ATOM   3095  CB  LYS A 229     -15.278  15.591 -39.503  1.00168.07           C  
ANISOU 3095  CB  LYS A 229    14466  25929  23466   1074   -889   6922       C  
ATOM   3096  CG  LYS A 229     -15.729  15.812 -40.956  1.00189.76           C  
ANISOU 3096  CG  LYS A 229    17035  28958  26107   1013  -1009   7115       C  
ATOM   3097  CD  LYS A 229     -17.186  16.288 -41.046  1.00205.41           C  
ANISOU 3097  CD  LYS A 229    18889  30945  28213   1179  -1013   7323       C  
ATOM   3098  CE  LYS A 229     -17.644  16.497 -42.498  1.00200.34           C  
ANISOU 3098  CE  LYS A 229    18115  30510  27495   1142  -1125   7590       C  
ATOM   3099  NZ  LYS A 229     -19.050  16.935 -42.571  1.00205.56           N1+
ANISOU 3099  NZ  LYS A 229    18611  31232  28260   1299  -1142   7790       N1+
ATOM   3100  H   LYS A 229     -14.356  15.035 -37.290  1.00185.60           H  
ATOM   3101  HA  LYS A 229     -13.948  13.956 -39.871  1.00173.44           H  
ATOM   3102  HB2 LYS A 229     -16.023  14.961 -39.015  1.00168.07           H  
ATOM   3103  HB3 LYS A 229     -15.287  16.541 -38.964  1.00168.07           H  
ATOM   3104  HG2 LYS A 229     -15.082  16.545 -41.439  1.00189.76           H  
ATOM   3105  HG3 LYS A 229     -15.615  14.882 -41.516  1.00189.76           H  
ATOM   3106  HD2 LYS A 229     -17.831  15.557 -40.555  1.00205.41           H  
ATOM   3107  HD3 LYS A 229     -17.292  17.218 -40.484  1.00205.41           H  
ATOM   3108  HE2 LYS A 229     -17.019  17.246 -42.987  1.00200.34           H  
ATOM   3109  HE3 LYS A 229     -17.538  15.571 -43.063  1.00200.34           H  
ATOM   3110  HZ1 LYS A 229     -19.159  17.809 -42.076  1.00205.56           H  
ATOM   3111  HZ2 LYS A 229     -19.313  17.063 -43.538  1.00205.56           H  
ATOM   3112  HZ3 LYS A 229     -19.645  16.235 -42.152  1.00205.56           H  
ATOM   3113  N   ARG A 230     -12.114  16.593 -39.194  1.00193.73           N  
ANISOU 3113  N   ARG A 230    18077  28954  26579    813   -842   6728       N  
ATOM   3114  CA  ARG A 230     -11.025  17.460 -39.636  1.00197.31           C  
ANISOU 3114  CA  ARG A 230    18625  29396  26950    681   -866   6797       C  
ATOM   3115  C   ARG A 230      -9.645  16.783 -39.531  1.00198.50           C  
ANISOU 3115  C   ARG A 230    18809  29651  26960    521   -876   6584       C  
ATOM   3116  O   ARG A 230      -8.856  16.921 -40.466  1.00206.30           O  
ANISOU 3116  O   ARG A 230    19767  30809  27809    374   -938   6622       O  
ATOM   3117  CB  ARG A 230     -11.097  18.786 -38.851  1.00206.62           C  
ANISOU 3117  CB  ARG A 230    19996  30244  28264    754   -779   6894       C  
ATOM   3118  CG  ARG A 230     -10.175  19.894 -39.385  1.00215.73           C  
ANISOU 3118  CG  ARG A 230    21249  31375  29345    622   -806   7017       C  
ATOM   3119  CD  ARG A 230     -10.351  21.210 -38.610  1.00224.28           C  
ANISOU 3119  CD  ARG A 230    22545  32108  30562    690   -708   7108       C  
ATOM   3120  NE  ARG A 230      -9.343  22.210 -38.995  1.00238.39           N  
ANISOU 3120  NE  ARG A 230    24437  33869  32274    548   -731   7229       N  
ATOM   3121  CZ  ARG A 230      -9.175  23.445 -38.486  1.00243.52           C  
ANISOU 3121  CZ  ARG A 230    25304  34231  32993    535   -650   7279       C  
ATOM   3122  NH1 ARG A 230      -9.971  23.936 -37.525  1.00237.50           N  
ANISOU 3122  NH1 ARG A 230    24681  33180  32378    661   -536   7214       N  
ATOM   3123  NH2 ARG A 230      -8.175  24.203 -38.951  1.00250.28           N1+
ANISOU 3123  NH2 ARG A 230    26247  35084  33764    387   -677   7390       N1+
ATOM   3124  H   ARG A 230     -12.415  16.710 -38.236  1.00193.73           H  
ATOM   3125  HA  ARG A 230     -11.192  17.701 -40.688  1.00197.31           H  
ATOM   3126  HB2 ARG A 230     -12.122  19.159 -38.882  1.00206.62           H  
ATOM   3127  HB3 ARG A 230     -10.873  18.601 -37.798  1.00206.62           H  
ATOM   3128  HG2 ARG A 230      -9.130  19.591 -39.445  1.00215.73           H  
ATOM   3129  HG3 ARG A 230     -10.489  20.070 -40.415  1.00215.73           H  
ATOM   3130  HD2 ARG A 230     -11.301  21.653 -38.911  1.00224.28           H  
ATOM   3131  HD3 ARG A 230     -10.408  21.049 -37.532  1.00224.28           H  
ATOM   3132  HE  ARG A 230      -8.659  21.891 -39.668  1.00238.39           H  
ATOM   3133 HH11 ARG A 230     -10.731  23.376 -37.166  1.00237.50           H  
ATOM   3134 HH12 ARG A 230      -9.832  24.870 -37.168  1.00237.50           H  
ATOM   3135 HH21 ARG A 230      -7.540  23.836 -39.645  1.00250.28           H  
ATOM   3136 HH22 ARG A 230      -8.005  25.123 -38.571  1.00250.28           H  
ATOM   3137  N   LYS A 231      -9.376  16.066 -38.420  1.00191.14           N  
ANISOU 3137  N   LYS A 231    17935  28630  26061    549   -815   6368       N  
ATOM   3138  CA  LYS A 231      -8.101  15.375 -38.190  1.00191.86           C  
ANISOU 3138  CA  LYS A 231    18060  28807  26032    415   -818   6180       C  
ATOM   3139  C   LYS A 231      -7.933  14.148 -39.096  1.00178.79           C  
ANISOU 3139  C   LYS A 231    16246  27459  24226    336   -884   6088       C  
ATOM   3140  O   LYS A 231      -6.874  13.995 -39.704  1.00172.40           O  
ANISOU 3140  O   LYS A 231    15422  26801  23280    200   -914   6024       O  
ATOM   3141  CB  LYS A 231      -7.932  14.993 -36.697  1.00209.48           C  
ANISOU 3141  CB  LYS A 231    20404  30847  28341    475   -735   5991       C  
ATOM   3142  CG  LYS A 231      -6.512  14.491 -36.358  1.00219.03           C  
ANISOU 3142  CG  LYS A 231    21644  32144  29436    354   -736   5806       C  
ATOM   3143  CD  LYS A 231      -6.239  14.332 -34.853  1.00215.67           C  
ANISOU 3143  CD  LYS A 231    21360  31496  29088    396   -657   5666       C  
ATOM   3144  CE  LYS A 231      -4.754  14.033 -34.573  1.00222.80           C  
ANISOU 3144  CE  LYS A 231    22277  32502  29874    280   -665   5504       C  
ATOM   3145  NZ  LYS A 231      -4.455  13.965 -33.131  1.00232.01           N1+
ANISOU 3145  NZ  LYS A 231    23596  33456  31101    292   -598   5396       N1+
ATOM   3146  H   LYS A 231     -10.064  15.995 -37.682  1.00191.14           H  
ATOM   3147  HA  LYS A 231      -7.303  16.074 -38.447  1.00191.86           H  
ATOM   3148  HB2 LYS A 231      -8.143  15.868 -36.082  1.00209.48           H  
ATOM   3149  HB3 LYS A 231      -8.671  14.245 -36.405  1.00209.48           H  
ATOM   3150  HG2 LYS A 231      -6.333  13.532 -36.846  1.00219.03           H  
ATOM   3151  HG3 LYS A 231      -5.785  15.186 -36.779  1.00219.03           H  
ATOM   3152  HD2 LYS A 231      -6.546  15.235 -34.327  1.00215.67           H  
ATOM   3153  HD3 LYS A 231      -6.860  13.526 -34.457  1.00215.67           H  
ATOM   3154  HE2 LYS A 231      -4.464  13.090 -35.037  1.00222.80           H  
ATOM   3155  HE3 LYS A 231      -4.129  14.812 -35.010  1.00222.80           H  
ATOM   3156  HZ1 LYS A 231      -4.972  13.199 -32.714  1.00232.01           H  
ATOM   3157  HZ2 LYS A 231      -3.469  13.810 -32.983  1.00232.01           H  
ATOM   3158  HZ3 LYS A 231      -4.732  14.824 -32.677  1.00232.01           H  
ATOM   3159  N   PHE A 232      -8.982  13.313 -39.171  1.00176.07           N  
ANISOU 3159  N   PHE A 232    15785  27213  23900    413   -902   6078       N  
ATOM   3160  CA  PHE A 232      -8.970  12.048 -39.906  1.00178.23           C  
ANISOU 3160  CA  PHE A 232    15929  27753  24035    340   -948   5966       C  
ATOM   3161  C   PHE A 232      -9.551  12.165 -41.319  1.00176.74           C  
ANISOU 3161  C   PHE A 232    15601  27783  23769    294  -1032   6134       C  
ATOM   3162  O   PHE A 232      -9.946  11.141 -41.867  1.00185.34           O  
ANISOU 3162  O   PHE A 232    16577  29051  24791    278  -1062   6075       O  
ATOM   3163  CB  PHE A 232      -9.637  10.926 -39.073  1.00175.18           C  
ANISOU 3163  CB  PHE A 232    15527  27331  23703    429   -902   5794       C  
ATOM   3164  CG  PHE A 232      -8.927  10.689 -37.758  1.00174.27           C  
ANISOU 3164  CG  PHE A 232    15541  27024  23648    469   -825   5626       C  
ATOM   3165  CD1 PHE A 232      -7.656  10.085 -37.766  1.00169.34           C  
ANISOU 3165  CD1 PHE A 232    14954  26468  22920    377   -819   5484       C  
ATOM   3166  CD2 PHE A 232      -9.415  11.254 -36.562  1.00176.70           C  
ANISOU 3166  CD2 PHE A 232    15932  27093  24113    599   -758   5616       C  
ATOM   3167  CE1 PHE A 232      -6.894  10.062 -36.611  1.00171.81           C  
ANISOU 3167  CE1 PHE A 232    15377  26622  23280    409   -758   5342       C  
ATOM   3168  CE2 PHE A 232      -8.646  11.205 -35.409  1.00174.96           C  
ANISOU 3168  CE2 PHE A 232    15836  26706  23936    623   -691   5465       C  
ATOM   3169  CZ  PHE A 232      -7.385  10.625 -35.446  1.00176.11           C  
ANISOU 3169  CZ  PHE A 232    16011  26930  23973    526   -697   5332       C  
ATOM   3170  H   PHE A 232      -9.828  13.520 -38.657  1.00176.07           H  
ATOM   3171  HA  PHE A 232      -7.938  11.743 -40.061  1.00178.23           H  
ATOM   3172  HB2 PHE A 232     -10.690  11.135 -38.889  1.00175.18           H  
ATOM   3173  HB3 PHE A 232      -9.610   9.986 -39.626  1.00175.18           H  
ATOM   3174  HD1 PHE A 232      -7.264   9.666 -38.680  1.00169.34           H  
ATOM   3175  HD2 PHE A 232     -10.373  11.747 -36.550  1.00176.70           H  
ATOM   3176  HE1 PHE A 232      -5.910   9.625 -36.622  1.00171.81           H  
ATOM   3177  HE2 PHE A 232      -9.012  11.645 -34.493  1.00174.96           H  
ATOM   3178  HZ  PHE A 232      -6.761  10.620 -34.572  1.00176.11           H  
ATOM   3179  N   HIS A 233      -9.563  13.371 -41.919  1.00168.50           N  
ANISOU 3179  N   HIS A 233    14568  26728  22726    263  -1072   6346       N  
ATOM   3180  CA  HIS A 233     -10.035  13.593 -43.290  1.00181.30           C  
ANISOU 3180  CA  HIS A 233    16056  28572  24259    209  -1161   6523       C  
ATOM   3181  C   HIS A 233      -9.329  12.709 -44.340  1.00179.60           C  
ANISOU 3181  C   HIS A 233    15757  28646  23839     47  -1209   6413       C  
ATOM   3182  O   HIS A 233     -10.011  12.167 -45.205  1.00194.85           O  
ANISOU 3182  O   HIS A 233    17564  30783  25687     14  -1256   6403       O  
ATOM   3183  CB  HIS A 233      -9.921  15.083 -43.668  1.00203.07           C  
ANISOU 3183  CB  HIS A 233    18864  31246  27047    200  -1189   6769       C  
ATOM   3184  CG  HIS A 233     -10.527  15.395 -45.016  1.00208.13           C  
ANISOU 3184  CG  HIS A 233    19372  32107  27603    153  -1286   6981       C  
ATOM   3185  CD2 HIS A 233      -9.961  15.528 -46.266  1.00204.16           C  
ANISOU 3185  CD2 HIS A 233    18747  31677  27147    240  -1333   7140       C  
ATOM   3186  ND1 HIS A 233     -11.889  15.554 -45.205  1.00206.47           N  
ANISOU 3186  ND1 HIS A 233    19135  32084  27229     -8  -1349   7057       N  
ATOM   3187  CE1 HIS A 233     -12.083  15.756 -46.511  1.00203.69           C  
ANISOU 3187  CE1 HIS A 233    18660  31910  26825    -22  -1434   7254       C  
ATOM   3188  NE2 HIS A 233     -10.959  15.750 -47.217  1.00205.46           N  
ANISOU 3188  NE2 HIS A 233    18817  32073  27174    129  -1429   7311       N  
ATOM   3189  H   HIS A 233      -9.217  14.180 -41.422  1.00168.50           H  
ATOM   3190  HA  HIS A 233     -11.094  13.328 -43.298  1.00181.30           H  
ATOM   3191  HB2 HIS A 233     -10.416  15.700 -42.918  1.00203.07           H  
ATOM   3192  HB3 HIS A 233      -8.875  15.395 -43.673  1.00203.07           H  
ATOM   3193  HD1 HIS A 233     -12.600  15.513 -44.490  1.00206.47           H  
ATOM   3194  HD2 HIS A 233      -8.925  15.446 -46.558  1.00204.16           H  
ATOM   3195  HE1 HIS A 233     -13.059  15.905 -46.949  1.00203.69           H  
ATOM   3196  N   CYS A 234      -8.001  12.545 -44.205  1.00162.12           N  
ANISOU 3196  N   CYS A 234    13611  26450  21538    -57  -1190   6317       N  
ATOM   3197  CA  CYS A 234      -7.142  11.746 -45.087  1.00169.18           C  
ANISOU 3197  CA  CYS A 234    14436  27608  22236   -208  -1220   6218       C  
ATOM   3198  C   CYS A 234      -7.337  10.216 -44.961  1.00154.47           C  
ANISOU 3198  C   CYS A 234    12518  25853  20322   -197  -1193   6001       C  
ATOM   3199  O   CYS A 234      -6.693   9.480 -45.708  1.00156.62           O  
ANISOU 3199  O   CYS A 234    12736  26340  20432   -309  -1202   5898       O  
ATOM   3200  CB  CYS A 234      -5.658  12.129 -44.908  1.00186.32           C  
ANISOU 3200  CB  CYS A 234    16691  29756  24348   -301  -1189   6152       C  
ATOM   3201  SG  CYS A 234      -5.377  13.815 -45.517  1.00199.74           S  
ANISOU 3201  SG  CYS A 234    18452  31397  26043   -381  -1229   6407       S  
ATOM   3202  H   CYS A 234      -7.531  13.010 -43.442  1.00162.12           H  
ATOM   3203  HA  CYS A 234      -7.423  11.986 -46.115  1.00169.18           H  
ATOM   3204  HB2 CYS A 234      -5.353  12.061 -43.863  1.00186.32           H  
ATOM   3205  HB3 CYS A 234      -5.003  11.470 -45.476  1.00186.32           H  
ATOM   3206  HG  CYS A 234      -6.032  14.437 -44.533  1.00199.74           H  
ATOM   3207  N   ALA A 235      -8.238   9.751 -44.075  1.00143.83           N  
ANISOU 3207  N   ALA A 235    11191  24351  19107    -65  -1151   5929       N  
ATOM   3208  CA  ALA A 235      -8.663   8.351 -43.965  1.00148.98           C  
ANISOU 3208  CA  ALA A 235    11794  25097  19716    -55  -1128   5749       C  
ATOM   3209  C   ALA A 235      -9.397   7.825 -45.213  1.00171.45           C  
ANISOU 3209  C   ALA A 235    14510  28196  22436   -143  -1198   5817       C  
ATOM   3210  O   ALA A 235      -9.389   6.615 -45.430  1.00177.00           O  
ANISOU 3210  O   ALA A 235    15178  29033  23041   -195  -1182   5657       O  
ATOM   3211  CB  ALA A 235      -9.562   8.192 -42.734  1.00143.43           C  
ANISOU 3211  CB  ALA A 235    11133  24184  19182     97  -1076   5693       C  
ATOM   3212  H   ALA A 235      -8.731  10.407 -43.484  1.00143.83           H  
ATOM   3213  HA  ALA A 235      -7.770   7.741 -43.819  1.00148.98           H  
ATOM   3214  HB1 ALA A 235      -9.843   7.152 -42.573  1.00143.43           H  
ATOM   3215  HB2 ALA A 235      -9.065   8.544 -41.830  1.00143.43           H  
ATOM   3216  HB3 ALA A 235     -10.486   8.752 -42.858  1.00143.43           H  
ATOM   3217  N   ASN A 236      -9.976   8.729 -46.027  1.00181.98           N  
ANISOU 3217  N   ASN A 236    15780  29600  23766   -167  -1273   6054       N  
ATOM   3218  CA  ASN A 236     -10.591   8.424 -47.326  1.00191.01           C  
ANISOU 3218  CA  ASN A 236    16796  31016  24766   -276  -1351   6131       C  
ATOM   3219  C   ASN A 236      -9.596   7.922 -48.397  1.00184.52           C  
ANISOU 3219  C   ASN A 236    15959  30420  23733   -449  -1365   6049       C  
ATOM   3220  O   ASN A 236     -10.035   7.306 -49.367  1.00186.82           O  
ANISOU 3220  O   ASN A 236    16155  30952  23875   -565  -1424   6088       O  
ATOM   3221  CB  ASN A 236     -11.445   9.624 -47.818  1.00203.61           C  
ANISOU 3221  CB  ASN A 236    18320  32634  26409   -249  -1432   6425       C  
ATOM   3222  CG  ASN A 236     -10.724  10.970 -48.009  1.00220.80           C  
ANISOU 3222  CG  ASN A 236    20577  34692  28625   -247  -1437   6574       C  
ATOM   3223  ND2 ASN A 236     -11.498  12.047 -48.152  1.00230.78           N  
ANISOU 3223  ND2 ASN A 236    21872  35755  30058   -111  -1433   6751       N  
ATOM   3224  OD1 ASN A 236      -9.498  11.054 -48.025  1.00222.32           O  
ANISOU 3224  OD1 ASN A 236    20807  34968  28696   -366  -1436   6529       O  
ATOM   3225  H   ASN A 236      -9.926   9.709 -45.784  1.00181.98           H  
ATOM   3226  HA  ASN A 236     -11.285   7.603 -47.135  1.00191.01           H  
ATOM   3227  HB2 ASN A 236     -11.933   9.367 -48.759  1.00203.61           H  
ATOM   3228  HB3 ASN A 236     -12.251   9.785 -47.101  1.00203.61           H  
ATOM   3229 HD21 ASN A 236     -12.503  11.964 -48.144  1.00230.78           H  
ATOM   3230 HD22 ASN A 236     -11.075  12.958 -48.265  1.00230.78           H  
ATOM   3231  N   LEU A 237      -8.290   8.165 -48.191  1.00175.51           N  
ANISOU 3231  N   LEU A 237    14902  29216  22566   -473  -1311   5940       N  
ATOM   3232  CA  LEU A 237      -7.194   7.660 -49.021  1.00167.16           C  
ANISOU 3232  CA  LEU A 237    13829  28369  21314   -623  -1305   5843       C  
ATOM   3233  C   LEU A 237      -6.798   6.211 -48.662  1.00173.87           C  
ANISOU 3233  C   LEU A 237    14698  29264  22099   -628  -1229   5573       C  
ATOM   3234  O   LEU A 237      -6.043   5.601 -49.418  1.00169.86           O  
ANISOU 3234  O   LEU A 237    14172  28946  21422   -745  -1210   5474       O  
ATOM   3235  CB  LEU A 237      -5.965   8.591 -48.874  1.00157.45           C  
ANISOU 3235  CB  LEU A 237    12666  27076  20081   -657  -1286   5880       C  
ATOM   3236  CG  LEU A 237      -6.225  10.099 -49.109  1.00171.25           C  
ANISOU 3236  CG  LEU A 237    14430  28739  21898   -653  -1344   6140       C  
ATOM   3237  CD1 LEU A 237      -4.950  10.928 -48.843  1.00126.47           C  
ANISOU 3237  CD1 LEU A 237     8831  23021  16199   -718  -1319   6150       C  
ATOM   3238  CD2 LEU A 237      -6.835  10.389 -50.497  1.00177.36           C  
ANISOU 3238  CD2 LEU A 237    15103  29726  22558   -749  -1438   6328       C  
ATOM   3239  H   LEU A 237      -8.012   8.699 -47.378  1.00175.51           H  
ATOM   3240  HA  LEU A 237      -7.514   7.659 -50.064  1.00167.16           H  
ATOM   3241  HB2 LEU A 237      -5.552   8.465 -47.874  1.00157.45           H  
ATOM   3242  HB3 LEU A 237      -5.183   8.259 -49.559  1.00157.45           H  
ATOM   3243  HG  LEU A 237      -6.948  10.432 -48.367  1.00171.25           H  
ATOM   3244 HD11 LEU A 237      -5.115  11.647 -48.040  1.00126.47           H  
ATOM   3245 HD12 LEU A 237      -4.111  10.299 -48.542  1.00126.47           H  
ATOM   3246 HD13 LEU A 237      -4.619  11.489 -49.716  1.00126.47           H  
ATOM   3247 HD21 LEU A 237      -6.414  11.278 -50.967  1.00177.36           H  
ATOM   3248 HD22 LEU A 237      -6.687   9.561 -51.189  1.00177.36           H  
ATOM   3249 HD23 LEU A 237      -7.910  10.557 -50.413  1.00177.36           H  
ATOM   3250  N   THR A 238      -7.292   5.700 -47.521  1.00165.30           N  
ANISOU 3250  N   THR A 238    13658  28006  21143   -502  -1177   5455       N  
ATOM   3251  CA  THR A 238      -6.996   4.376 -46.972  1.00141.50           C  
ANISOU 3251  CA  THR A 238    10685  24987  18092   -481  -1094   5204       C  
ATOM   3252  C   THR A 238      -8.223   3.444 -47.071  1.00144.37           C  
ANISOU 3252  C   THR A 238    11011  25401  18444   -482  -1099   5143       C  
ATOM   3253  O   THR A 238      -9.310   3.878 -47.454  1.00164.14           O  
ANISOU 3253  O   THR A 238    13434  27989  20942   -517  -1174   5298       O  
ATOM   3254  CB  THR A 238      -6.552   4.479 -45.478  1.00148.17           C  
ANISOU 3254  CB  THR A 238    11626  25587  19085   -346  -1025   5105       C  
ATOM   3255  CG2 THR A 238      -5.576   5.624 -45.178  1.00131.79           C  
ANISOU 3255  CG2 THR A 238     9586  23444  17043   -356  -1038   5211       C  
ATOM   3256  OG1 THR A 238      -7.618   4.516 -44.546  1.00169.13           O  
ANISOU 3256  OG1 THR A 238    14300  28056  21904   -225  -1025   5143       O  
ATOM   3257  H   THR A 238      -7.940   6.257 -46.980  1.00165.30           H  
ATOM   3258  HA  THR A 238      -6.186   3.911 -47.537  1.00141.50           H  
ATOM   3259  HB  THR A 238      -6.011   3.559 -45.250  1.00148.17           H  
ATOM   3260  HG1 THR A 238      -8.201   5.251 -44.770  1.00169.13           H  
ATOM   3261 HG21 THR A 238      -5.209   5.577 -44.153  1.00131.79           H  
ATOM   3262 HG22 THR A 238      -4.711   5.579 -45.840  1.00131.79           H  
ATOM   3263 HG23 THR A 238      -6.052   6.597 -45.307  1.00131.79           H  
ATOM   3264  N   SER A 239      -8.015   2.173 -46.688  1.00138.70           N  
ANISOU 3264  N   SER A 239    10348  24633  17717   -444  -1019   4924       N  
ATOM   3265  CA  SER A 239      -9.043   1.132 -46.614  1.00156.55           C  
ANISOU 3265  CA  SER A 239    12593  26929  19959   -458  -1008   4836       C  
ATOM   3266  C   SER A 239     -10.012   1.263 -45.417  1.00154.98           C  
ANISOU 3266  C   SER A 239    12417  26520  19949   -319   -996   4855       C  
ATOM   3267  O   SER A 239     -10.967   0.488 -45.361  1.00147.74           O  
ANISOU 3267  O   SER A 239    11487  25617  19030   -327   -984   4785       O  
ATOM   3268  CB  SER A 239      -8.335  -0.240 -46.581  1.00167.41           C  
ANISOU 3268  CB  SER A 239    14036  28348  21226   -492   -915   4587       C  
ATOM   3269  OG  SER A 239      -7.849  -0.574 -47.866  1.00177.48           O  
ANISOU 3269  OG  SER A 239    15280  29852  22303   -640   -920   4561       O  
ATOM   3270  H   SER A 239      -7.094   1.898 -46.381  1.00138.70           H  
ATOM   3271  HA  SER A 239      -9.661   1.184 -47.513  1.00156.55           H  
ATOM   3272  HB2 SER A 239      -7.516  -0.250 -45.859  1.00167.41           H  
ATOM   3273  HB3 SER A 239      -9.021  -1.035 -46.285  1.00167.41           H  
ATOM   3274  HG  SER A 239      -7.156   0.046 -48.105  1.00177.48           H  
ATOM   3275  N   TRP A 240      -9.751   2.194 -44.480  1.00156.03           N  
ANISOU 3275  N   TRP A 240    12587  26460  20238   -201   -995   4945       N  
ATOM   3276  CA  TRP A 240     -10.444   2.292 -43.191  1.00147.69           C  
ANISOU 3276  CA  TRP A 240    11570  25185  19360    -61   -963   4939       C  
ATOM   3277  C   TRP A 240     -11.061   3.688 -42.964  1.00146.26           C  
ANISOU 3277  C   TRP A 240    11358  24902  19314     11  -1013   5165       C  
ATOM   3278  O   TRP A 240     -10.463   4.680 -43.379  1.00143.48           O  
ANISOU 3278  O   TRP A 240    11008  24557  18951    -13  -1047   5290       O  
ATOM   3279  CB  TRP A 240      -9.439   1.962 -42.073  1.00137.67           C  
ANISOU 3279  CB  TRP A 240    10420  23728  18162     34   -876   4769       C  
ATOM   3280  CG  TRP A 240      -8.809   0.604 -42.173  1.00134.63           C  
ANISOU 3280  CG  TRP A 240    10076  23420  17658    -10   -814   4554       C  
ATOM   3281  CD1 TRP A 240      -7.489   0.360 -42.340  1.00134.56           C  
ANISOU 3281  CD1 TRP A 240    10110  23447  17571    -27   -772   4449       C  
ATOM   3282  CD2 TRP A 240      -9.461  -0.705 -42.167  1.00144.62           C  
ANISOU 3282  CD2 TRP A 240    11347  24735  18867    -41   -780   4420       C  
ATOM   3283  CE2 TRP A 240      -8.459  -1.708 -42.335  1.00145.49           C  
ANISOU 3283  CE2 TRP A 240    11518  24890  18870    -66   -710   4235       C  
ATOM   3284  CE3 TRP A 240     -10.799  -1.150 -42.049  1.00146.49           C  
ANISOU 3284  CE3 TRP A 240    11543  24985  19132    -54   -798   4441       C  
ATOM   3285  NE1 TRP A 240      -7.278  -1.000 -42.429  1.00139.16           N  
ANISOU 3285  NE1 TRP A 240    10728  24087  18060    -50   -707   4260       N  
ATOM   3286  CZ2 TRP A 240      -8.767  -3.079 -42.381  1.00156.40           C  
ANISOU 3286  CZ2 TRP A 240    12942  26308  20174   -103   -651   4067       C  
ATOM   3287  CZ3 TRP A 240     -11.122  -2.522 -42.095  1.00156.81           C  
ANISOU 3287  CZ3 TRP A 240    12885  26341  20354   -109   -747   4272       C  
ATOM   3288  CH2 TRP A 240     -10.109  -3.486 -42.261  1.00166.31           C  
ANISOU 3288  CH2 TRP A 240    14170  27568  21453   -133   -672   4085       C  
ATOM   3289  H   TRP A 240      -8.978   2.832 -44.611  1.00156.03           H  
ATOM   3290  HA  TRP A 240     -11.227   1.538 -43.168  1.00147.69           H  
ATOM   3291  HB2 TRP A 240      -8.644   2.706 -42.068  1.00137.67           H  
ATOM   3292  HB3 TRP A 240      -9.924   2.044 -41.102  1.00137.67           H  
ATOM   3293  HD1 TRP A 240      -6.728   1.125 -42.398  1.00134.56           H  
ATOM   3294  HE1 TRP A 240      -6.360  -1.402 -42.553  1.00139.16           H  
ATOM   3295  HE3 TRP A 240     -11.591  -0.428 -41.923  1.00146.49           H  
ATOM   3296  HZ2 TRP A 240      -7.984  -3.812 -42.509  1.00156.40           H  
ATOM   3297  HZ3 TRP A 240     -12.151  -2.834 -42.003  1.00156.81           H  
ATOM   3298  HH2 TRP A 240     -10.361  -4.536 -42.295  1.00166.31           H  
ATOM   3299  N   PRO A 241     -12.238   3.749 -42.296  1.00144.77           N  
ANISOU 3299  N   PRO A 241    11145  24608  19253    104  -1010   5221       N  
ATOM   3300  CA  PRO A 241     -12.942   5.016 -42.022  1.00160.13           C  
ANISOU 3300  CA  PRO A 241    13055  26454  21332    191  -1047   5444       C  
ATOM   3301  C   PRO A 241     -12.354   5.824 -40.848  1.00145.17           C  
ANISOU 3301  C   PRO A 241    11283  24290  19584    309   -987   5438       C  
ATOM   3302  O   PRO A 241     -11.538   5.315 -40.078  1.00135.03           O  
ANISOU 3302  O   PRO A 241    10099  22911  18296    320   -928   5271       O  
ATOM   3303  CB  PRO A 241     -14.373   4.548 -41.718  1.00160.60           C  
ANISOU 3303  CB  PRO A 241    13035  26523  21461    243  -1050   5475       C  
ATOM   3304  CG  PRO A 241     -14.190   3.196 -41.052  1.00135.74           C  
ANISOU 3304  CG  PRO A 241     9953  23329  18292    242   -978   5231       C  
ATOM   3305  CD  PRO A 241     -13.009   2.602 -41.803  1.00118.59           C  
ANISOU 3305  CD  PRO A 241     7826  21277  15956    127   -970   5086       C  
ATOM   3306  HA  PRO A 241     -12.944   5.651 -42.910  1.00160.13           H  
ATOM   3307  HB2 PRO A 241     -14.946   5.240 -41.100  1.00160.60           H  
ATOM   3308  HB3 PRO A 241     -14.920   4.424 -42.654  1.00160.60           H  
ATOM   3309  HG2 PRO A 241     -13.927   3.338 -40.002  1.00135.74           H  
ATOM   3310  HG3 PRO A 241     -15.078   2.567 -41.099  1.00135.74           H  
ATOM   3311  HD2 PRO A 241     -12.425   1.945 -41.159  1.00118.59           H  
ATOM   3312  HD3 PRO A 241     -13.371   2.025 -42.654  1.00118.59           H  
ATOM   3313  N   ARG A 242     -12.828   7.076 -40.736  1.00146.73           N  
ANISOU 3313  N   ARG A 242    11473  24365  19911    399  -1000   5630       N  
ATOM   3314  CA  ARG A 242     -12.463   8.069 -39.719  1.00159.08           C  
ANISOU 3314  CA  ARG A 242    13166  25668  21610    496   -942   5644       C  
ATOM   3315  C   ARG A 242     -12.711   7.629 -38.266  1.00160.44           C  
ANISOU 3315  C   ARG A 242    13420  25648  21892    600   -856   5483       C  
ATOM   3316  O   ARG A 242     -11.907   7.967 -37.396  1.00140.10           O  
ANISOU 3316  O   ARG A 242    10966  22921  19344    620   -802   5367       O  
ATOM   3317  CB  ARG A 242     -13.228   9.383 -39.989  1.00172.36           C  
ANISOU 3317  CB  ARG A 242    14828  27256  23404    574   -965   5891       C  
ATOM   3318  CG  ARG A 242     -13.010   9.940 -41.406  1.00187.39           C  
ANISOU 3318  CG  ARG A 242    16663  29329  25206    477  -1051   6075       C  
ATOM   3319  CD  ARG A 242     -13.555  11.361 -41.643  1.00205.23           C  
ANISOU 3319  CD  ARG A 242    18931  31454  27594    576  -1060   6323       C  
ATOM   3320  NE  ARG A 242     -15.015  11.383 -41.868  1.00209.18           N  
ANISOU 3320  NE  ARG A 242    19271  32110  28097    606  -1126   6504       N  
ATOM   3321  CZ  ARG A 242     -16.023  11.510 -40.983  1.00202.21           C  
ANISOU 3321  CZ  ARG A 242    18325  31171  27336    734  -1099   6544       C  
ATOM   3322  NH1 ARG A 242     -15.821  11.680 -39.668  1.00184.63           N  
ANISOU 3322  NH1 ARG A 242    16191  28724  25236    842  -1002   6410       N  
ATOM   3323  NH2 ARG A 242     -17.280  11.461 -41.438  1.00212.80           N1+
ANISOU 3323  NH2 ARG A 242    19502  32688  28666    748  -1169   6723       N1+
ATOM   3324  H   ARG A 242     -13.503   7.392 -41.418  1.00146.73           H  
ATOM   3325  HA  ARG A 242     -11.394   8.258 -39.828  1.00159.08           H  
ATOM   3326  HB2 ARG A 242     -14.294   9.231 -39.819  1.00172.36           H  
ATOM   3327  HB3 ARG A 242     -12.906  10.133 -39.264  1.00172.36           H  
ATOM   3328  HG2 ARG A 242     -11.969   9.883 -41.691  1.00187.39           H  
ATOM   3329  HG3 ARG A 242     -13.521   9.264 -42.093  1.00187.39           H  
ATOM   3330  HD2 ARG A 242     -13.358  11.957 -40.754  1.00205.23           H  
ATOM   3331  HD3 ARG A 242     -13.015  11.860 -42.448  1.00205.23           H  
ATOM   3332  HE  ARG A 242     -15.276  11.231 -42.832  1.00209.18           H  
ATOM   3333 HH11 ARG A 242     -14.880  11.720 -39.306  1.00184.63           H  
ATOM   3334 HH12 ARG A 242     -16.598  11.743 -39.024  1.00184.63           H  
ATOM   3335 HH21 ARG A 242     -17.464  11.321 -42.421  1.00212.80           H  
ATOM   3336 HH22 ARG A 242     -18.059  11.538 -40.799  1.00212.80           H  
ATOM   3337  N   TRP A 243     -13.813   6.892 -38.035  1.00166.97           N  
ANISOU 3337  N   TRP A 243    14179  26488  22776    660   -845   5479       N  
ATOM   3338  CA  TRP A 243     -14.196   6.391 -36.715  1.00163.57           C  
ANISOU 3338  CA  TRP A 243    13825  25869  22456    762   -760   5346       C  
ATOM   3339  C   TRP A 243     -13.306   5.246 -36.209  1.00156.47           C  
ANISOU 3339  C   TRP A 243    13002  24974  21475    714   -720   5107       C  
ATOM   3340  O   TRP A 243     -13.189   5.103 -34.994  1.00184.37           O  
ANISOU 3340  O   TRP A 243    16632  28330  25089    791   -648   4988       O  
ATOM   3341  CB  TRP A 243     -15.693   6.014 -36.683  1.00162.98           C  
ANISOU 3341  CB  TRP A 243    13644  25839  22445    819   -758   5397       C  
ATOM   3342  CG  TRP A 243     -16.177   4.959 -37.638  1.00156.11           C  
ANISOU 3342  CG  TRP A 243    12647  25235  21435    703   -819   5370       C  
ATOM   3343  CD1 TRP A 243     -16.804   5.205 -38.810  1.00156.58           C  
ANISOU 3343  CD1 TRP A 243    12559  25503  21432    643   -905   5540       C  
ATOM   3344  CD2 TRP A 243     -16.051   3.503 -37.550  1.00154.93           C  
ANISOU 3344  CD2 TRP A 243    12515  25167  21184    625   -796   5161       C  
ATOM   3345  CE2 TRP A 243     -16.647   2.930 -38.715  1.00155.52           C  
ANISOU 3345  CE2 TRP A 243    12458  25499  21133    507   -867   5207       C  
ATOM   3346  CE3 TRP A 243     -15.495   2.602 -36.610  1.00154.36           C  
ANISOU 3346  CE3 TRP A 243    12565  24974  21112    644   -722   4945       C  
ATOM   3347  NE1 TRP A 243     -17.098   4.014 -39.439  1.00156.99           N  
ANISOU 3347  NE1 TRP A 243    12538  25769  21343    518   -938   5442       N  
ATOM   3348  CZ2 TRP A 243     -16.681   1.542 -38.939  1.00160.53           C  
ANISOU 3348  CZ2 TRP A 243    13094  26258  21644    402   -855   5033       C  
ATOM   3349  CZ3 TRP A 243     -15.509   1.210 -36.830  1.00156.08           C  
ANISOU 3349  CZ3 TRP A 243    12778  25310  21214    555   -711   4783       C  
ATOM   3350  CH2 TRP A 243     -16.098   0.679 -37.994  1.00164.41           C  
ANISOU 3350  CH2 TRP A 243    13715  26607  22146    433   -772   4823       C  
ATOM   3351  H   TRP A 243     -14.424   6.650 -38.802  1.00166.97           H  
ATOM   3352  HA  TRP A 243     -14.064   7.210 -36.007  1.00163.57           H  
ATOM   3353  HB2 TRP A 243     -15.956   5.682 -35.677  1.00162.98           H  
ATOM   3354  HB3 TRP A 243     -16.285   6.916 -36.849  1.00162.98           H  
ATOM   3355  HD1 TRP A 243     -17.043   6.192 -39.180  1.00156.58           H  
ATOM   3356  HE1 TRP A 243     -17.579   3.969 -40.326  1.00156.99           H  
ATOM   3357  HE3 TRP A 243     -15.045   2.985 -35.707  1.00154.36           H  
ATOM   3358  HZ2 TRP A 243     -17.137   1.143 -39.833  1.00160.53           H  
ATOM   3359  HZ3 TRP A 243     -15.068   0.546 -36.101  1.00156.08           H  
ATOM   3360  HH2 TRP A 243     -16.108  -0.389 -38.157  1.00164.41           H  
ATOM   3361  N   LEU A 244     -12.682   4.472 -37.119  1.00126.46           N  
ANISOU 3361  N   LEU A 244     9164  21370  17515    595   -760   5038       N  
ATOM   3362  CA  LEU A 244     -11.739   3.414 -36.753  1.00142.85           C  
ANISOU 3362  CA  LEU A 244    11318  23440  19518    567   -714   4825       C  
ATOM   3363  C   LEU A 244     -10.410   3.994 -36.245  1.00144.38           C  
ANISOU 3363  C   LEU A 244    11611  23525  19722    576   -694   4799       C  
ATOM   3364  O   LEU A 244      -9.883   3.483 -35.261  1.00161.41           O  
ANISOU 3364  O   LEU A 244    13864  25556  21910    625   -636   4660       O  
ATOM   3365  CB  LEU A 244     -11.545   2.423 -37.927  1.00135.55           C  
ANISOU 3365  CB  LEU A 244    10327  22755  18419    444   -746   4749       C  
ATOM   3366  CG  LEU A 244     -10.685   1.176 -37.592  1.00132.17           C  
ANISOU 3366  CG  LEU A 244     9982  22312  17923    438   -685   4530       C  
ATOM   3367  CD1 LEU A 244     -11.330   0.303 -36.491  1.00137.52           C  
ANISOU 3367  CD1 LEU A 244    10683  22946  18621    470   -635   4400       C  
ATOM   3368  CD2 LEU A 244     -10.365   0.360 -38.858  1.00135.97           C  
ANISOU 3368  CD2 LEU A 244    10429  23000  18233    323   -706   4479       C  
ATOM   3369  H   LEU A 244     -12.809   4.646 -38.106  1.00126.46           H  
ATOM   3370  HA  LEU A 244     -12.186   2.866 -35.923  1.00142.85           H  
ATOM   3371  HB2 LEU A 244     -12.523   2.091 -38.281  1.00135.55           H  
ATOM   3372  HB3 LEU A 244     -11.091   2.953 -38.765  1.00135.55           H  
ATOM   3373  HG  LEU A 244      -9.721   1.511 -37.208  1.00132.17           H  
ATOM   3374 HD11 LEU A 244     -10.748   0.357 -35.571  1.00137.52           H  
ATOM   3375 HD12 LEU A 244     -12.345   0.622 -36.254  1.00137.52           H  
ATOM   3376 HD13 LEU A 244     -11.398  -0.749 -36.764  1.00137.52           H  
ATOM   3377 HD21 LEU A 244     -10.447  -0.717 -38.712  1.00135.97           H  
ATOM   3378 HD22 LEU A 244     -11.033   0.617 -39.678  1.00135.97           H  
ATOM   3379 HD23 LEU A 244      -9.344   0.552 -39.191  1.00135.97           H  
ATOM   3380  N   TYR A 245      -9.922   5.074 -36.879  1.00130.86           N  
ANISOU 3380  N   TYR A 245     9878  21866  17978    521   -742   4938       N  
ATOM   3381  CA  TYR A 245      -8.718   5.796 -36.458  1.00148.46           C
[truncated: 612,780 more chars]
