# Supplementary material for: Alkyne Two-Phase Strategy: Rapid Generation of TK-285-Derived PROTACs as BRD4 Degraders
Source: J Med Chem. 2026 Mar 19;69(7):8388–416. doi: 10.1021/acs.jmedchem.5c03771 (PMC13071873; doi:10.1021/acs.jmedchem.5c03771)
Supplement: Supplementary file 3 [file jm5c03771_si_003.csv]

Compound	SMILES	BRD4 degradation (%)
		10 uM	1 uM	0.1 uM
TKP_1	CCOc1cc(C(=O)/C=C/c2ccccc2OCc2ccc(-c3cn(CCOCCOCCOCCOCC(=O)Nc4cccc5c4C(=O)N(C4CCC(=O)NC4=O)C5=O)nn3)nc2)c(CCNC(C)=O)cc1OC	144.3 ± 22.1%
TKP_3	CCOc1cc(C(=O)/C=C/c2ccccc2OCc2ccc(-c3cn(CCCCCC(=O)Nc4cccc5c4C(=O)N(C4CCC(=O)NC4=O)C5=O)nn3)nc2)c(CCNC(C)=O)cc1OC	63.7 ± 4.4%	23 ± 5.1%	102 ± 6.2%
TKP_4	CCOc1cc(C(=O)/C=C/c2ccccc2OCc2ccc(-c3cn(CC(=O)Nc4cccc5c4C(=O)N(C4CCC(=O)NC4=O)C5=O)nn3)nc2)c(CCNC(C)=O)cc1OC	104.9 ±7.4%
TKP_5	CCOc1cc(C(=O)/C=C/c2ccc(OCc3cn(CCCCCC(=O)Nc4cccc5c4C(=O)N(C4CCC(=O)NC4=O)C5=O)nn3)cc2)c(CCNC(C)=O)cc1OC	5.2 ± 1.3%	7.9 ± 2.6%	45 ± 6.5%
TKP_6	CCOc1cc(C(=O)/C=C/c2ccccc2OCc2cn(CCCCCC(=O)Nc3cccc4c3C(=O)N(C3CCC(=O)NC3=O)C4=O)nn2)c(CCNC(C)=O)cc1OC	53.7 ± 9.7%
TKP_7	CCOc1cc(C(=O)/C=C/c2ccc(OCc3cn(CC(=O)Nc4cccc5c4C(=O)N(C4CCC(=O)NC4=O)C5=O)nn3)cc2)c(CCNC(C)=O)cc1OC	93.3 ± 17.9%
TKP_8	CCOc1cc(C(=O)/C=C/c2ccccc2OCc2cn(CC(=O)Nc3cccc4c3C(=O)N(C3CCC(=O)NC3=O)C4=O)nn2)c(CCNC(C)=O)cc1OC	98.1 ± 13.1%
TKP_9	CCOc1cc(C(=O)/C=C/c2ccc(OCc3cn(CCCC(=O)Nc4cccc5c4C(=O)N(C4CCC(=O)NC4=O)C5=O)nn3)cc2)c(CCNC(C)=O)cc1OC	67.2 ± 8.9%
TKP_10	CCOc1cc(C(=O)/C=C/c2ccccc2OCc2cn(CCCC(=O)Nc3cccc4c3C(=O)N(C3CCC(=O)NC3=O)C4=O)nn2)c(CCNC(C)=O)cc1OC	125.3 ± 35.3%
TKP_11	CCOc1cc(C(=O)/C=C/c2ccccc2OCc2ccc(-c3cn(CCCC(=O)Nc4cccc5c4C(=O)N(C4CCC(=O)NC4=O)C5=O)nn3)nc2)c(CCNC(C)=O)cc1OC	118.8 ± 18.8%
TKP_13	CCOc1cc(C(=O)/C=C/c2ccc(OCc3cn(CCCCCC(=O)Nc4cccc5c4C(=O)N(C4CCC(=O)N(C)C4=O)C5=O)nn3)cc2)c(CCNC(C)=O)cc1OC	86.5 ± 25.3%
TKP_14	CCOc1cc(C(=O)/C=C/c2cccc(OCc3cn(CCCCCC(=O)Nc4cccc5c4C(=O)N(C4CCC(=O)NC4=O)C5=O)nn3)c2)c(CCNC(C)=O)cc1OC	33.4 ± 13.2%
TKP_16	CCOc1cc(C(=O)/C=C/c2ccc(OCc3cn(CCCCCCCC(=O)Nc4cccc5c4C(=O)N(C4CCC(=O)NC4=O)C5=O)nn3)cc2)c(CCNC(C)=O)cc1OC	19.1 ± 2.5%
TKP_17	CCOc1cc(C(=O)/C=C/c2ccc(OCc3cn(CCCCCCCCCCC(=O)Nc4cccc5c4C(=O)N(C4CCC(=O)NC4=O)C5=O)nn3)cc2)c(CCNC(C)=O)cc1OC	46.0 ± 4.1%
TKP_18	CCOc1cc(C(=O)CCc2ccc(OCc3cn(CCCCCC(=O)Nc4cccc5c4C(=O)N(C4CCC(=O)NC4=O)C5=O)nn3)cc2)c(CCNC(C)=O)cc1OC	69.4 ± 11.1%
TKP_20	CCOc1cc(C(=O)[C@@H]2C[C@H]2c2ccc(OCc3cn(CCCCCC(=O)Nc4cccc5c4C(=O)N(C4CCC(=O)NC4=O)C5=O)nn3)cc2)c(CCNC(C)=O)cc1OC	117.9 ± 12.8%
TKP_21	CCOc1cc(C(=O)/C=C/c2ccc(OCC#CC#CCCCCCC(=O)Nc3cccc4c3C(=O)N(C3CCC(=O)NC3=O)C4=O)cc2)c(CCNC(C)=O)cc1OC		40 ± 5.0%
TKP_22	CCOc1cc(C(=O)/C=C/c2ccc(OCc3ccc(CCCCCC(=O)Nc4cccc5c4C(=O)N(C4CCC(=O)NC4=O)C5=O)s3)cc2)c(CCNC(C)=O)cc1OC		7.0 ± 3.4%	57 ± 9.6%
TKP_23_major	CCOc1cc(C(=O)/C=C/c2ccc(OCC#Cc3ccc(C)cc3CCCCCC(=O)Nc3cccc4c3C(=O)N(C3CCC(=O)NC3=O)C4=O)cc2)c(CCNC(C)=O)cc1OC		76 ± 5.7%
TKP_23_minor	CCOc1cc(C(=O)/C=C/c2ccc(OCc3cc(C)ccc3C#CCCCCCC(=O)Nc3cccc4c3C(=O)N(C3CCC(=O)NC3=O)C4=O)cc2)c(CCNC(C)=O)cc1OC		76 ± 5.7%
TKP_24_major	CCOc1cc(C(=O)/C=C/c2ccc(OC/C=C\c3ccc(C)cc3CCCCCC(=O)Nc3cccc4c3C(=O)N(C3CCC(=O)NC3=O)C4=O)cc2)c(CCNC(C)=O)cc1OC		54 ± 6.3%
TKP_24_minor	CCOc1cc(C(=O)/C=C/c2ccc(OCc3cc(C)ccc3/C=C\CCCCCC(=O)Nc3cccc4c3C(=O)N(C3CCC(=O)NC3=O)C4=O)cc2)c(CCNC(C)=O)cc1OC		54 ± 6.3%
TKP_25_major	CCOc1cc(C(=O)/C=C/c2ccc(OCCCc3ccc(C)cc3CCCCCC(=O)Nc3cccc4c3C(=O)N(C3CCC(=O)NC3=O)C4=O)cc2)c(CCNC(C)=O)cc1OC		52 ± 4.8%
TKP_25_minor	CCOc1cc(C(=O)/C=C/c2ccc(OCc3cc(C)ccc3CCCCCCCC(=O)Nc3cccc4c3C(=O)N(C3CCC(=O)NC3=O)C4=O)cc2)c(CCNC(C)=O)cc1OC		52 ± 4.8%
TKP_26	CCOc1cc(C(=O)/C=C/c2ccc(OCCCCCCCCCCC(=O)Nc3cccc4c3C(=O)N(C3CCC(=O)NC3=O)C4=O)cc2)c(CCNC(C)=O)cc1OC		70 ± 2.7%
TKP_27_major	CCOc1cc(C(=O)/C=C/c2ccc(OCCCn3nnc(C#CCCCCCC(=O)Nc4cccc5c4C(=O)N(C4CCC(=O)NC4=O)C5=O)c3COc3ccc(/C=C/C(=O)c4cc(OCC)c(OC)cc4CCNC(C)=O)cc3)cc2)c(CCNC(C)=O)cc1OC		13 ± 3.5%	88 ± 1.9%
TKP_27_minor	CCOc1cc(C(=O)/C=C/c2ccc(OCCCn3nnc(COc4ccc(/C=C/C(=O)c5cc(OCC)c(OC)cc5CCNC(C)=O)cc4)c3C#CCCCCCC(=O)Nc3cccc4c3C(=O)N(C3CCC(=O)NC3=O)C4=O)cc2)c(CCNC(C)=O)cc1OC		13 ± 3.5%	88 ± 1.9%
TKP_28	CCOc1cc(C(=O)/C=C/c2ccc(OCc3c(C#CCCCCCC(=O)Nc4cccc5c4C(=O)N(C4CCC(=O)NC4=O)C5=O)nnn3CCCCCC(=O)Nc3cccc4c3C(=O)N(C3CCC(=O)NC3=O)C4=O)cc2)c(CCNC(C)=O)cc1OC		38 ± 4.9%
TKP_29_major	CCOc1cc(C(=O)/C=C/c2ccc(OCc3c(C#CCCCCCC(=O)Nc4cccc5c4C(=O)N(C4CCC(=O)NC4=O)C5=O)nnn3CCCNC(=O)OC(C)(C)C)cc2)c(CCNC(C)=O)cc1OC		23 ± 5.1%
TKP_29_minor	CCOc1cc(C(=O)/C=C/c2ccc(OCc3nnn(CCCNC(=O)OC(C)(C)C)c3C#CCCCCCC(=O)Nc3cccc4c3C(=O)N(C3CCC(=O)NC3=O)C4=O)cc2)c(CCNC(C)=O)cc1OC		38 ± 4.9%	102 ± 6.2%
TKP_30	CCOc1cc(C(=O)/C=C/c2ccc(C#CC#CCCCCCCCC(=O)Nc3cccc4c3C(=O)N(C3CCC(=O)NC3=O)C4=O)cc2)c(CCNC(C)=O)cc1OC		77 ± 3.8%
TKP_31	CCOc1cc(C(=O)/C=C/c2ccc(-c3cn(CCCCCCCC(=O)Nc4cccc5c4C(=O)N(C4CCC(=O)NC4=O)C5=O)nn3)cc2)c(CCNC(C)=O)cc1OC
TKP_32	CCOc1cc(C(=O)/C=C/c2ccc(OCCCc3cn(CCCC(=O)Nc4cccc5c4C(=O)N(C4CCC(=O)NC4=O)C5=O)nn3)cc2)c(CCNC(C)=O)cc1OC
TKP_33	CCOc1cc(C(=O)/C=C/c2ccc(CCc3cn(CCCCCC(=O)Nc4cccc5c4C(=O)N(C4CCC(=O)NC4=O)C5=O)nn3)cc2)c(CCNC(C)=O)cc1OC
TKP_34	CCOc1cc(C(=O)/C=C/c2ccc(OCC#Cc3[nH]c(=O)c4ccccc4c3CCCCCC(=O)Nc3cccc4c3C(=O)N(C3CCC(=O)NC3=O)C4=O)cc2)c(CCNC(C)=O)cc1OC		43 ± 3.6%
TKP_35	CCOc1cc(C(=O)/C=C/c2ccc(OCc3c(C#CCCCCCC(=O)Nc4cccc5c4C(=O)N(C4CCC(=O)NC4=O)C5=O)[nH]c(=O)c4ccccc34)cc2)c(CCNC(C)=O)cc1OC		38 ± 7.6%	88 ± 2.2%
TKP_36	CCOc1cc(C(=O)/C=C/c2ccc(OCc3c(C#CCCCCCC(=O)Nc4cccc5c4C(=O)N(C4CCC(=O)NC4=O)C5=O)nnn3Cc3ccccc3)cc2)c(CCNC(C)=O)cc1OC		4.1 ± 0.78%
TKP_37	CCOc1cc(C(=O)/C=C/c2ccc(OCc3c(C#CCCCCCC(=O)Nc4cccc5c4C(=O)N(C4CCC(=O)NC4=O)C5=O)nnn3-c3cc4ccc(O)cc4oc3=O)cc2)c(CCNC(C)=O)cc1OC		29 ± 2.9%
TKP_43_major	CCOc1cc(C(=O)/C=C/c2ccc(OCc3cc(C)ccc3C(=O)CCCCCCC(=O)Nc3cccc4c3C(=O)N(C3CCC(=O)NC3=O)C4=O)cc2)c(CCNC(C)=O)cc1OC		2.9 ± 0.90%	71 ± 5.7%
TKP_43_minor	CCOc1cc(C(=O)/C=C/c2ccc(OCc3cc(C)ccc3CC(=O)CCCCCC(=O)Nc3cccc4c3C(=O)N(C3CCC(=O)NC3=O)C4=O)cc2)c(CCNC(C)=O)cc1OC		2.9 ± 0.90%	71 ± 5.7%
TKP_44	CCOc1cc(C(=O)/C=C/c2ccc(-c3ccc(CCCCCCCC(=O)Nc4cccc5c4C(=O)N(C4CCC(=O)NC4=O)C5=O)s3)cc2)c(CCNC(C)=O)cc1OC		70 ± 4.8%
TKP_45	CCOc1cc(C(=O)/C=C/c2ccc(-c3ccc(CCCCCCCC(=O)Nc4cccc5c4C(=O)N(C4CCC(=O)NC4=O)C5=O)o3)cc2)c(CCNC(C)=O)cc1OC		26 ± 2.7%
TKP_46	CCOc1cc(C(=O)/C=C/c2ccc(-c3ccc(CCCCCCCC(=O)Nc4cccc5c4C(=O)N(C4CCC(=O)NC4=O)C5=O)n3-c3ccccc3)cc2)c(CCNC(C)=O)cc1OC		36 ± 6.3%
TKP_47	CCOc1cc(C(=O)/C=C/c2ccc(OCc3c(-c4nnn(Cc5ccccc5)c4CCCCCC(=O)Nc4cccc5c4C(=O)N(C4CCC(=O)NC4=O)C5=O)nnn3Cc3ccccc3)cc2)c(CCNC(C)=O)cc1OC		0.91 ± 0.20%	62 ± 10%
